# Supplementary material for: Exploration of diagnostic biomarkers, microenvironment characteristics, and ursolic acid's therapeutic effect for benign prostate hyperplasia
Source: Int J Biol Sci. 2023 Aug 15;19(13):4242–58. doi: 10.7150/ijbs.85739 (PMC10496513; doi:10.7150/ijbs.85739)
Supplement: Supplementary file 1 — Supplementary file S1 and file S2. [file ijbsv19p4242s1.zip]

Archive with 2 entries (2 files):
- Supplementary File S2.csv
- Supplementary File S1.xlsx
