# Supplementary material for: Exploration of diagnostic biomarkers, microenvironment characteristics, and ursolic acid's therapeutic effect for benign prostate hyperplasia
Source: Int J Biol Sci. 2023 Aug 15;19(13):4242–58. doi: 10.7150/ijbs.85739 (PMC10496513; doi:10.7150/ijbs.85739)
Supplement: Supplementary file 1 — Supplementary file S1 and file S2. [file ijbsv19p4242s1.zip › Supplementary File S2.csv]

	geneSymbol	moduleColor	GS.BPH	p.GS.BPH	MM.black	p.MM.black	MM.blue	p.MM.blue	MM.tan	p.MM.tan	MM.brown	p.MM.brown	MM.lightgreen	p.MM.lightgreen	MM.green	p.MM.green	MM.midnightblue	p.MM.midnightblue	MM.greenyellow	p.MM.greenyellow	MM.lightcyan	p.MM.lightcyan	MM.grey60	p.MM.grey60	MM.lightyellow	p.MM.lightyellow	MM.grey	p.MM.grey	MM.cyan	p.MM.cyan	MM.pink	p.MM.pink	MM.royalblue	p.MM.royalblue
MPC2	MPC2	black	-0.408741597682425	3.67838468070201e-38	0.669738649358223	3.9147415376999e-120	-0.597032020964591	1.83402375100075e-89	0.612515639907005	2.49609126980726e-95	0.164770357829513	5.39760186033754e-07	0.337625968099453	7.85195585414937e-26	0.480140236123506	6.08076148985931e-54	-0.343252232663404	1.06876629311557e-26	-0.29596958982007	5.89578645837271e-20	-0.25224872986783	9.52652000203348e-15	0.279544013204582	6.89002866821753e-18	-0.279124497076925	7.74914344995861e-18	-0.00168090799752975	0.959503807280288	-0.389392870010107	1.6924590996034e-34	0.170946037027586	1.96931977498463e-07	0.069350229465971	0.0359554537587964
FBXO25	FBXO25	black	-0.376358225774991	3.64748962357892e-32	0.643366743891104	4.83641561977871e-108	-0.451310847007977	4.08700479218015e-47	0.518674391314775	3.7793893176641e-64	0.330629692388223	8.85741579390875e-25	0.150908779386132	4.54256066517737e-06	0.219203812313671	2.03743730270166e-11	-0.118239955094879	0.000337947488993632	-0.263768801355736	4.98303892631913e-16	-0.198090382647303	1.50501105141195e-09	0.0804086223614649	0.0149787190657736	-0.292470408764001	1.66913376756335e-19	0.146881548073534	8.15177924626892e-06	-0.251203088808741	1.23625751128907e-14	0.0776358993509763	0.0188369916280206	0.119640555631828	0.000286631936582404
ERGIC1	ERGIC1	black	-0.368022832352004	9.98914435440256e-31	0.80791666242111	6.74458123318861e-212	-0.601664248514349	3.48401392200405e-91	0.634879038616882	2.12210346726689e-104	0.481757507882486	2.40595087202409e-54	0.244288335323052	6.72237221769093e-14	0.291048527630963	2.53718849118926e-19	-0.145255854976587	1.02776159850501e-05	-0.299720415512542	1.90155293838602e-20	-0.26858370724981	1.38975377641747e-16	0.227130155037249	3.59841122728237e-12	-0.392278562953545	4.9834543889159e-35	0.106632146453752	0.00123653011751575	-0.396329647530738	8.77307883914965e-36	0.17312471483552	1.36777735478787e-07	0.226138343205887	4.48632245417038e-12
RAB3D	RAB3D	black	-0.350628259221175	7.34943456991202e-28	0.781043452653062	6.83788408702877e-189	-0.577892300920598	1.22133622445802e-82	0.528928329373467	4.30436410027312e-67	0.557856714437234	5.78565378133687e-76	0.122675195381274	0.000199393623991842	0.142613998222861	1.48986993126284e-05	-0.0618782379400853	0.0613468474314226	-0.221255464284111	1.30892264732713e-11	-0.278172158170908	1.01106133646322e-17	0.334439514734267	2.38577666949295e-25	-0.398465954932914	3.47610955827241e-36	0.0106327366488988	0.748059803673338	-0.360920992027769	1.55395431906493e-29	0.0904107003241038	0.00620591911503111	0.206813403194693	2.68867239609297e-10
ORC5	ORC5	black	-0.349783408613564	1.00230396123011e-27	0.589832185298464	7.65234259752944e-87	-0.463561774219333	6.16112346367666e-50	0.387099845876699	4.43300352785739e-34	0.38084416399981	5.89945958730865e-33	0.287279340929558	7.611513375181e-19	0.283734516537689	2.10688348153637e-18	-0.0641770160307919	0.0523025000235539	-0.193888096973814	3.35735139570176e-09	-0.311648798916632	4.65192253851705e-22	0.312803801994863	3.21828378697183e-22	-0.311183196803562	5.39429548183917e-22	-0.0221182902692837	0.503991516721094	-0.329224276392058	1.43032651818703e-24	0.0786258647175148	0.0173698774194879	0.179739721162412	4.3961856717394e-08
ATP2C1	ATP2C1	black	-0.348669430836243	1.50675141347109e-27	0.743710980212682	7.38166358823314e-162	-0.392753476363168	4.07039274994139e-35	0.437241057941312	5.16804703288703e-44	0.631905695442309	3.76568967430471e-103	0.00246950179539579	0.940534662008887	-0.00454346886072862	0.890834710892026	0.1364541779975	3.45281535533097e-05	-0.161669790396597	8.83154249156615e-07	-0.183739575423316	2.16762597591006e-08	0.138917367842235	2.47766815338666e-05	-0.324565138925498	6.88126110106216e-24	0.112974384024104	0.000617854382822917	-0.177441256715353	6.55326387467655e-08	-0.0130123443047435	0.694254075042969	0.270639192254502	7.99384086213417e-17
CANT1	CANT1	black	-0.342085997536178	1.62134427725452e-26	0.791774366271473	1.14129094160314e-197	-0.595215248553939	8.5286354428654e-89	0.670855635697776	1.12953953680088e-120	0.440009362524576	1.30153316355977e-44	0.204753593773178	4.06618706272946e-10	0.284070745699944	1.91413124841031e-18	-0.164987735015329	5.21265267313356e-07	-0.253586470862179	6.81376629157624e-15	-0.24034183769325	1.72659164295907e-13	0.149030203255294	5.97840942773079e-06	-0.395242699173247	1.40149324531462e-35	0.0804486336061271	0.0149285514343387	-0.272711881981175	4.55476853835716e-17	0.212159687446359	9.00494634245581e-11	0.210537411006585	1.25885176756289e-10
GALNT7	GALNT7	black	-0.341800216719823	1.79518598285634e-26	0.746700867787676	7.5789648080098e-164	-0.506697287465501	7.77427815836805e-61	0.459073689073754	6.86661696730612e-49	0.607267799521912	2.64081182597359e-93	0.142775986715166	1.45660642989212e-05	0.0685657664918401	0.0381119029166477	0.0363910014272031	0.271484786136248	-0.151480861937057	4.17530259094351e-06	-0.201349572966037	7.97949156010445e-10	0.302460981315178	8.23080771823496e-21	-0.333514319746244	3.28633058168741e-25	0.109464045587873	0.000911137468987475	-0.286352767839656	9.9462543915492e-19	0.0605314672846968	0.0672215592913253	0.268260058066936	1.51554184909177e-16
ELOVL7	ELOVL7	black	-0.34174539747585	1.83058249211458e-26	0.811646076082576	2.23048429621913e-215	-0.391275826078126	7.63202650640166e-35	0.543033178553703	2.60790209277886e-71	0.47374314005499	2.26855833115041e-52	-0.0275205079675719	0.405698876088925	0.0867372323333352	0.00866301941286051	0.0229931270138177	0.48726876762515	-0.192377163171343	4.46075054784929e-09	-0.142198299373367	1.57857224014374e-05	0.134773767179676	4.31619709111404e-05	-0.26220651015675	7.49919357491405e-16	-0.0598441870170797	0.0703932107456292	-0.210724979479875	1.2111905254199e-10	0.00983274163539382	0.766442936939719	0.180412103713381	3.90778579399683e-08
BMPR1B	BMPR1B	black	-0.32607858362263	4.14338842060684e-24	0.653329150577209	1.81596859428144e-112	-0.483458328096828	9.02569551685726e-55	0.368133131280049	9.56708548727896e-31	0.464492671238745	3.71980426957052e-50	0.0779612741837665	0.0183432791927816	0.0698625883535348	0.0346038089845489	-0.0226927282837669	0.492977030456396	-0.335172209478993	1.84990347300924e-25	-0.252675960284137	8.56138028250506e-15	0.0821638928118177	0.0129122604692265	-0.343685189938397	9.15154883428581e-27	0.165435638645883	4.85061187123053e-07	-0.240893399672164	1.51485698595325e-13	0.0567424400078573	0.0862652957876377	0.197226139003618	1.77759228714173e-09
RAB3IP	RAB3IP	black	-0.319956203705952	3.16910923693882e-23	0.816997638197779	1.64390447153697e-220	-0.534447250447109	1.01712440664923e-68	0.518950116666881	3.15923296566031e-64	0.577511699585045	1.6518590808391e-82	0.0974927914031701	0.00315661763366355	0.116118701451199	0.000432228243181859	0.00717101144992441	0.8285029751571	-0.240126274260711	1.81700843016312e-13	-0.25591978296406	3.77991680351758e-15	0.256920470158529	2.93046120728273e-15	-0.406565746051643	9.76661273201858e-38	-0.0129062643746869	0.696622523949774	-0.330322909990822	9.83628608359527e-25	0.0928866400697194	0.00492398128290318	0.307534618432777	1.70554098287448e-21
DCAF6	DCAF6	black	-0.319047078908313	4.26986999468185e-23	0.595710244554713	5.61619912687984e-89	-0.422374223593961	6.85834731616563e-41	0.317573457984731	6.90787223422121e-23	0.476128278580664	5.93747231056913e-53	0.106888488897008	0.00120317053019264	0.122819782238762	0.00019593464926484	0.0333142036090532	0.314116399309365	-0.146384936845475	8.75204776324368e-06	-0.166709457869404	3.94847871114164e-07	0.360834665963913	1.60598914818133e-29	-0.268788285693565	1.31560507361306e-16	0.00447800025870304	0.892398090616253	-0.38095591318598	5.63566078539093e-33	0.0501368394929286	0.129654029391397	0.242729816676176	9.77629689526311e-14
VPS26B	VPS26B	black	-0.318130181255695	5.76168026415984e-23	0.686341484124469	2.07875964739325e-128	-0.439966254473873	1.32991342680214e-44	0.468557037499741	4.03437544460829e-51	0.451359678921135	3.98459503071445e-47	0.146278438110611	8.88615678377712e-06	0.162288210670571	8.01134908788599e-07	-0.0523781292768505	0.113351876034901	-0.153498533878731	3.09376319990649e-06	-0.264878285456447	3.72141584288175e-16	0.263691652073246	5.08496915678849e-16	-0.279291034744037	7.39614572304864e-18	-0.0393409239430301	0.234496407430349	-0.276743941413959	1.50377807172921e-17	0.170009757659533	2.30001979242582e-07	0.236336007257762	4.42180174995269e-13
ZNF613	ZNF613	black	-0.307761043889743	1.58869805505308e-21	0.70116855361177	2.7767829464259e-136	-0.447210733468697	3.39163149797643e-46	0.448288438823876	1.95013372728223e-46	0.42859469064199	3.53579916541184e-42	0.153477514454328	3.1035023263518e-06	0.150861375548411	4.57434087183105e-06	-0.048435151255272	0.143202205568956	-0.225182105839603	5.54383890853556e-12	-0.29677945265392	4.62430727355071e-20	0.141546194198225	1.72791774024586e-05	-0.367871632290317	1.05978424836439e-30	0.138229412060155	2.71984222649919e-05	-0.267465260906345	1.87396141741566e-16	0.169941753310373	2.32602171343733e-07	0.291853018494554	2.00254898819762e-19
ZNF577	ZNF577	black	-0.304350101206401	4.59715231590493e-21	0.481334677912285	3.06741118599612e-54	-0.489819252286683	2.19571202693819e-56	0.313636270523326	2.46524192069402e-22	0.267412550277852	1.90048278273945e-16	0.324190541064333	7.79840692208621e-24	0.232690835992267	1.02514483174452e-12	-0.181926665696642	2.99239090617676e-08	-0.212933794863981	7.66729384980133e-11	-0.215663463160974	4.32750999862572e-11	0.167722772987769	3.34853156571735e-07	-0.307586995155323	1.67778029349415e-21	0.13288175440429	5.53197540946924e-05	-0.296732314212898	4.69025345114693e-20	0.462714341960552	9.74011515106551e-50	0.533962621448079	1.41713525225887e-68
ENTPD5	ENTPD5	black	-0.303154672704668	6.64925450581334e-21	0.716291603814192	7.81677830935772e-145	-0.455834773481563	3.8261259299138e-48	0.507148671200613	5.86368385679626e-61	0.521020473155208	8.18105068818982e-65	-0.00104278830198249	0.974870665813935	0.0643391071623316	0.0517091608708861	0.00175377358631462	0.957749944970858	-0.0974913140179823	0.00315707717767084	-0.158705829497376	1.40189685102357e-06	0.17714698206622	6.89435734043798e-08	-0.285829449365872	1.15635259283482e-18	0.150596824577695	4.75564122556806e-06	-0.190283393319871	6.5885443501285e-09	0.0556061699644382	0.0927569622946526	0.192366972243553	4.46927376569677e-09
ZNF350	ZNF350	black	-0.302568430641399	7.96351490357867e-21	0.671326359619095	6.67893732835869e-121	-0.506053709968122	1.16141383726302e-60	0.446908356421847	3.95993829092885e-46	0.425263402375002	1.7436668341522e-41	0.276798050129399	1.48139366319734e-17	0.215411203665941	4.56387695271925e-11	-0.0927324787701516	0.00499620812453046	-0.20430517265683	4.44681290733789e-10	-0.344865631471131	5.98719707534724e-27	0.226152360011284	4.47239340613729e-12	-0.373055451158147	1.36971296113665e-31	0.104325712166789	0.00157737831127284	-0.345349534702833	5.02870235253206e-27	0.235386723627352	5.51178675648426e-13	0.340730339464209	2.62603223214471e-26
RAB3B	RAB3B	black	-0.299871736442166	1.81605929162948e-20	0.739265390665819	5.94434121868228e-159	-0.479154693168601	1.06729596723042e-53	0.446471930001571	4.95079737982312e-46	0.530680137757158	1.32089730360982e-67	0.0935110647072168	0.00464097494646399	0.0454567711557324	0.169487963422932	-0.0258126928234131	0.435467465031383	-0.241270101115163	1.38511249834705e-13	-0.243700955272119	7.74384864970204e-14	0.17530128664642	9.45948297763286e-08	-0.32514999509237	5.65819983566605e-24	0.151149643858835	4.3843171857681e-06	-0.287319527006306	7.52353657977363e-19	0.0639933993126148	0.0529814894962372	0.187703811318984	1.05893260730046e-08
TRIM36	TRIM36	black	-0.291798248967186	2.0351204960583e-19	0.751177044032918	7.07353022552157e-167	-0.634857838768239	2.16631206213506e-104	0.577979312533813	1.13980565794768e-82	0.301580632966567	1.07816963250035e-20	0.223881837421721	7.38132647189772e-12	0.338556217043725	5.66244936126173e-26	-0.258979512568725	1.72967501729617e-15	-0.21446831316422	5.56427732803023e-11	-0.214939744361161	5.03990540026488e-11	0.30032744125953	1.58085951623435e-20	-0.318057653981915	5.8996144165842e-23	-0.0214870860193566	0.516242322469801	-0.481044435407865	3.62321935346771e-54	0.223091741419433	8.77614489621969e-12	0.242072627184301	1.14398470358476e-13
ACLY	ACLY	black	-0.274572305145028	2.73776311777648e-17	0.82124637452311	1.04601578273658e-224	-0.431594391127928	8.27607115148282e-43	0.539957812533708	2.25418594472071e-70	0.602078286722737	2.43696023366608e-91	-0.0849629299155553	0.0101353208023435	0.0170928319681585	0.605595003376567	0.0654240984275567	0.0478806651763124	-0.17286812917058	1.42811324830453e-07	-0.173712141333515	1.23877064123097e-07	0.272537087135711	4.77693433002557e-17	-0.28896332111088	4.66870044186063e-19	-0.0134900299739219	0.68362595785318	-0.308833615736613	1.13416913155e-21	0.0101188681412151	0.759852322412537	0.187863818773846	1.02841645690948e-08
MAZ	MAZ	black	-0.272818038596383	4.42484211187456e-17	0.660387238526989	1.04943883029557e-115	-0.495200778242784	8.89938175649736e-58	0.462329366093233	1.1987780362105e-49	0.375535436473962	5.07889678984114e-32	0.265527478076291	3.13505372930206e-16	0.29137381410288	2.30589073190549e-19	-0.142958216511967	1.42003175290992e-05	-0.216852126145875	3.36530904965796e-11	-0.240453251852009	1.68160488346861e-13	0.363261445982607	6.33789526908047e-30	-0.274002777789694	3.20075789010145e-17	-0.0105950739917383	0.748922147927147	-0.305282798076492	3.44281997918573e-21	0.335248689598187	1.80135651073336e-25	0.303084851444302	6.79378247740998e-21
SPDEF	SPDEF	black	-0.270857624432813	7.53546826425869e-17	0.781443731472733	3.28462153507788e-189	-0.568061615723709	2.62734575108372e-79	0.785099954588486	3.76947174186341e-192	0.123202349747456	0.000187051983536753	0.375775814939147	4.61113758700869e-32	0.510273276674047	8.22638762180559e-62	-0.405623319603492	1.48749959302716e-37	-0.221381632201773	1.27360362852317e-11	-0.227943209306692	3.0009530548268e-12	0.195576888514825	2.43716553273736e-09	-0.241424142734811	1.33525556050731e-13	-0.0374160832960951	0.25820385064252	-0.27081647607646	7.61979167220519e-17	0.355997861304207	1.0005056388646e-28	0.153901148597075	2.91276953178297e-06
MBOAT2	MBOAT2	black	-0.270455476677466	8.40053046695512e-17	0.749795459419151	6.19045510883334e-166	-0.546697953551503	1.93786457086885e-72	0.452383503060366	2.33831465133108e-47	0.426557138437126	9.4028750689863e-42	0.158005697725168	1.5616658744994e-06	0.175170035885448	9.67344869997042e-08	-0.102413812044781	0.00192324169645326	-0.258818661740406	1.80270560153816e-15	-0.252225134693568	9.58283084604213e-15	0.279083079711371	7.83947948932137e-18	-0.300512447735553	1.49419665137936e-20	-0.0774833758509764	0.0190723929423054	-0.389884016260172	1.37567664501516e-34	0.136423831082126	3.46684038708921e-05	0.244727808146511	6.04577803131958e-14
LIPH	LIPH	black	-0.27020498920974	8.98802203774675e-17	0.572151740288718	1.11328390514395e-80	-0.263028187254649	6.05056636326706e-16	0.582928055299685	2.16466915745369e-84	0.258178075224323	2.12484996839105e-15	0.0356165362206791	0.281823440151082	0.163602146022411	6.50486920157999e-07	-0.0419697693332934	0.204667417278779	-0.152553928795492	3.5616456862536e-06	0.00282104527971967	0.932088696442191	-0.0629687425476953	0.0569068729324982	-0.259259757364024	1.6093230536015e-15	-0.0957918648030827	0.00372786786397998	0.0597784153360107	0.070703054734823	0.0834393831844232	0.0115728254451063	0.146194798077216	8.9928529771269e-06
KIAA0319L	KIAA0319L	black	-0.268647845404262	1.36607508793789e-16	0.806345407215793	1.87312082103723e-210	-0.500925921984459	2.75890381942406e-59	0.70947108009403	6.56936997945516e-141	0.451412596882819	3.87649316680449e-47	0.0992053979533023	0.00266304516984408	0.198162716172253	1.48413813258567e-09	-0.0981445324853494	0.00295972797314251	-0.226234617009008	4.39150037311343e-12	-0.214825219286103	5.16266851798637e-11	0.0945307199290411	0.00421031650167276	-0.382733122374844	2.71608461365878e-33	-0.00262883357716213	0.936705770764531	-0.217550977474807	2.90080914081053e-11	0.170473843386984	2.12991307490785e-07	0.206018273771174	3.15579260580423e-10
STEAP1	STEAP1	black	-0.267866449679743	1.68369393095786e-16	0.774533722720173	8.3356694346977e-184	-0.540468167134128	1.57839387309829e-70	0.540634421854614	1.40520022356147e-70	0.430844698987179	1.19134122758364e-42	0.257767211604299	2.36059725113063e-15	0.279645172645999	6.69733813352852e-18	-0.117565092382038	0.000365626910503197	-0.158093281357594	1.54076254526479e-06	-0.210327917762397	1.31424864844961e-10	0.285113803912846	1.42018342419961e-18	-0.284240358037012	1.8236024169195e-18	0.0659988710362228	0.0459507969926486	-0.318435956267061	5.21435906947801e-23	0.185323024876639	1.6312602777379e-08	0.284254550613242	1.81622152890702e-18
STEAP2	STEAP2	black	-0.265843228357143	2.88372645388531e-16	0.850298189017083	9.52423197594105e-257	-0.42075729490432	1.46743368683592e-40	0.499694630425561	5.85616852662013e-59	0.550516577180417	1.24740697951216e-73	-0.0178253157193554	0.590229766989816	0.0405120056571548	0.220848967684156	0.0541409420433695	0.10169957502082	-0.224930178588975	5.86081969244404e-12	-0.209916832293224	1.429951588961e-10	0.0927020515801057	0.00501057621958079	-0.29398512949362	1.06566534049458e-19	0.0860194183649028	0.00923396988548548	-0.238149905148568	2.89459704059391e-13	0.0559588587403524	0.090701382174073	0.274314389647653	2.93863272693293e-17
DHX32	DHX32	black	-0.261894828860994	8.13372000093616e-16	0.672400071566792	2.00733391132589e-121	-0.3606985049603	1.6915925567362e-29	0.495164873124984	9.09350035661414e-58	0.434349014850652	2.15315545924982e-43	0.176215972660889	8.09037227948132e-08	0.165790641675526	4.58098544975505e-07	0.0320086881375155	0.333467043442462	-0.0933828144531147	0.00469787211449389	-0.0975506894292485	0.00313865618862682	0.168909388923675	2.75734467712866e-07	-0.336539114875106	1.14878663322305e-25	-0.0797845626827635	0.0157806024884021	-0.222257094404578	1.05294189256792e-11	0.115245287261611	0.000477752353713008	0.302202041771959	8.91188914629889e-21
CAMKK2	CAMKK2	black	-0.261699089421627	8.55890365365388e-16	0.679928929852025	3.79195806939343e-125	-0.618793559921395	8.41062008574497e-98	0.538536935165668	6.06038799655279e-70	0.200778271833528	8.92514120189322e-10	0.231935190522808	1.21821058926833e-12	0.336994499574044	9.79661662376022e-26	-0.333846645942499	2.92960050676014e-25	-0.212631446397078	8.16491059899995e-11	-0.250564592589106	1.4486434408124e-14	0.378974790548723	1.26478448063331e-32	-0.223964391020649	7.24876404251607e-12	-0.18736656689439	1.12615530581137e-08	-0.546756534818369	1.85850338296926e-72	0.305617708933321	3.10250384782644e-21	0.211120795957041	1.11632023461882e-10
TPD52	TPD52	black	-0.26092128969037	1.04753389888566e-15	0.776511531598322	2.47681696868312e-185	-0.578588412199139	7.02329115597531e-83	0.581490512462393	6.89430842331358e-84	0.359477688808833	2.69165491927709e-29	0.174494367843866	1.08510689343306e-07	0.295664409809408	6.45963515660143e-20	-0.189930998060532	7.03252231933544e-09	-0.195617673610913	2.41829942279785e-09	-0.230487221514189	1.692716630957e-12	0.361623960143068	1.18793263670022e-29	-0.303396441729682	6.17186522724172e-21	-0.0506514862181247	0.125758633972017	-0.326046930620716	4.18770574314213e-24	0.191663540745415	5.0974338948078e-09	0.223214030776356	8.54452151363682e-12
TRIM68	TRIM68	black	-0.259903837611942	1.3630607205109e-15	0.629849678847512	2.70149231348989e-102	-0.405746830928278	1.40781134528617e-37	0.486093147182895	1.95475126103458e-55	0.406854913984184	8.58151517628541e-38	0.0667376050851048	0.0435668533411507	0.169340701692505	2.56850372054388e-07	-0.0429237266853462	0.194555021004462	-0.142882814414305	1.43505810432674e-05	-0.187626299906709	1.07402948177915e-08	0.199693564943567	1.10299088358269e-09	-0.264771804405908	3.82738534872444e-16	-0.00790327633602705	0.811304968703182	-0.263636383592356	5.15924865807022e-16	0.113324751465812	0.000593999313794124	0.192704054208237	4.19557833052997e-09
PPP3CA	PPP3CA	black	-0.257420406050733	2.57945782027899e-15	0.622093084332441	4.00637205124524e-99	-0.453361422536383	1.4030188211238e-47	0.322944393390691	1.18091719251325e-23	0.490365067359604	1.59037606351372e-56	0.110738395687477	0.000792308034394398	0.0873566400191262	0.00819588794621662	0.0166360270987831	0.615266965645612	-0.222303214112073	1.04241778642035e-11	-0.216671863529124	3.49645607646559e-11	0.210872746640609	1.1748871994629e-10	-0.345534306128462	4.70424617414994e-27	0.129301488606937	8.76835035916291e-05	-0.362898193371278	7.28801222284572e-30	0.0490191220734637	0.138435675654424	0.219306943161448	1.99282750789634e-11
COLEC12	COLEC12	black	-0.251961744947357	1.02340530365482e-14	0.654963249984092	3.28970783037381e-113	-0.411661138322669	9.81012934221988e-39	0.437076987690065	5.60591378244529e-44	0.338157785087179	6.51436143078085e-26	0.127455133927554	0.000110683662705406	0.149355636251613	5.70196864075696e-06	-0.0892311860629398	0.00691623729478706	-0.194070767730404	3.24346600815813e-09	-0.162726019482719	7.47552098066394e-07	0.107466980639283	0.00113091516301336	-0.229863681893412	1.948986117631e-12	0.0125065473712897	0.705573400364245	-0.357194977861591	6.38058370212693e-29	0.0588209917074462	0.0753411440512711	0.155312141757487	2.35519370747219e-06
LIG3	LIG3	black	-0.25134506707171	1.19336251621217e-14	0.685750761315773	4.18547938792678e-128	-0.521796418408325	4.91867478735673e-65	0.381224477134237	5.048547881027e-33	0.50211332931872	1.33119851171781e-59	0.0310598504435495	0.348002672417111	0.088318490274262	0.00751502114821593	-0.0230756331013412	0.485707223916151	-0.189281044503275	7.92878354584384e-09	-0.17445451719747	1.09246883490014e-07	0.348613745545793	1.53770448518328e-27	-0.343950663613577	8.31997685040869e-27	-0.0750113776281406	0.0232614893823701	-0.365319538656023	2.8625983044752e-30	0.196383936121934	2.08913934418305e-09	0.359878314577027	2.31162785471359e-29
MAOA	MAOA	black	-0.250856468672186	1.34744442881811e-14	0.471856552320247	6.50083066662627e-52	-0.304705943790752	4.11749682134466e-21	0.256087187958283	3.6226159538834e-15	0.328771915712398	1.66799387861153e-24	0.0504576342527552	0.127215086497141	0.0656461679665562	0.0471271268477944	0.0260834481127738	0.430665768451797	-0.208696903871052	1.834943656391e-10	-0.166449846755381	4.11811293836674e-07	0.149966698755701	5.2155603574498e-06	-0.15193267241224	3.90550925757847e-06	-0.015545144564137	0.63863357064371	-0.185892538798771	1.47182262917722e-08	-0.0116878239247334	0.724033436111524	0.0992678937923226	0.00264644444287084
UNC13B	UNC13B	black	-0.250591051861963	1.43916997704771e-14	0.595715818580367	5.58981690542892e-89	-0.392139590447834	5.28717330119469e-35	0.323590573877148	9.52524680416766e-24	0.464149667940176	4.48068324391292e-50	-0.0917239564377393	0.00549278259955916	0.024871653895581	0.452394130217829	0.0357333892589807	0.280246668949399	-0.265602766194453	3.07323736946391e-16	-0.209124052316439	1.68181031681395e-10	0.138411831004323	2.65352461216876e-05	-0.180815396025749	3.64050459624689e-08	0.129814123166382	8.21465252869101e-05	-0.21592881166228	4.09178756225456e-11	0.0679829831286908	0.0397841659617029	0.201844055320117	7.24035647861359e-10
CORO2A	CORO2A	black	-0.247857714029702	2.82304489074286e-14	0.744577472212252	1.97116549050827e-162	-0.393330091631471	3.18219352176677e-35	0.430106982219862	1.70346502271391e-42	0.565395029648136	2.01506144054681e-78	0.0118576136053426	0.720191517956607	-0.0168612290350406	0.610490263713362	0.0630092596780702	0.0567471908671993	-0.120736555418016	0.000251662321767105	-0.119065458551508	0.000306751148598928	0.18743141502948	1.11291560202838e-08	-0.248510323659626	2.405337945328e-14	0.11087763988281	0.000780233463933904	-0.0564043755552793	0.0881572375916397	0.108123756689784	0.00105374775168372	0.286911344832575	8.46580214945119e-19
NSUN7	NSUN7	black	-0.246929806487475	3.5420072898789e-14	0.595733171396874	5.50847249707342e-89	-0.372430873724523	1.75610929901218e-31	0.448913073256228	1.41372977476872e-46	0.468464722480405	4.24456659942647e-51	0.0866733299703838	0.00871253872682931	0.100328090584209	0.0023788412684834	0.0298616392097086	0.366923986653268	-0.190096615253506	6.82036028054056e-09	-0.162624651362306	7.5964288664671e-07	0.0638216715731054	0.053623154233092	-0.36347415346814	5.83964061269078e-30	0.133241821429146	5.27812051247629e-05	-0.149264207210429	5.77837436892963e-06	0.20772337973596	2.2365336840054e-10	0.401110103181362	1.09488671084559e-36
PLA2G12A	PLA2G12A	black	-0.244333513603156	6.64952538401664e-14	0.771241591166504	2.68237864648962e-181	-0.361157711949693	1.41968131589727e-29	0.477099276376849	3.42994220955432e-53	0.561425494179391	4.04138847722096e-77	0.0163133154551648	0.622140355884802	0.0514077286788139	0.120200508640836	0.118228692297724	0.000338392919006194	-0.206533862118187	2.84464745517007e-10	-0.185220936092654	1.66155803666809e-08	0.180493959236033	3.85204361085067e-08	-0.316705548553486	9.15907412115916e-23	-0.0659052367533156	0.0462606514259577	-0.347413057900775	2.38155882461109e-27	-0.09237729487297	0.00516627028252144	0.153361897410521	3.15759935741086e-06
DDAH1	DDAH1	black	-0.243622873891766	7.89062221251339e-14	0.746660206930165	8.06938958357723e-164	-0.432942571168502	4.28852422629963e-43	0.492546233088351	4.35712627724128e-57	0.443968094446758	1.77167279032998e-45	0.027430017788365	0.407245085568473	0.0938825085989329	0.00447968451175303	-0.0111737591584939	0.73570746970591	-0.239840070764162	1.94426316036917e-13	-0.228710945964947	2.52653613842118e-12	0.175452208526814	9.21910127006838e-08	-0.309515104717775	9.148860457044e-22	-0.0455700694036641	0.168426086777241	-0.383574566277831	1.91942324512301e-33	-0.016444062197383	0.619351588502517	0.110613862604674	0.000803253368026003
CCDC125	CCDC125	black	-0.243237505364664	8.65596012402431e-14	0.689962685118023	2.74548069452971e-130	-0.469584524611841	2.28992038195102e-51	0.571074271079368	2.57126381360122e-80	0.37726565567237	2.52899794002806e-32	0.197303404387541	1.75138777875536e-09	0.216391332373227	3.71054277883598e-11	-0.108136173179817	0.00105233688782421	-0.207516298812825	2.33240790309238e-10	-0.190850017805875	5.93113668412299e-09	0.057951716493927	0.0797642009950624	-0.358134196166092	4.47715448380955e-29	0.137370682918899	3.05372883141429e-05	-0.180957620189513	3.55053711745365e-08	0.236263879247742	4.49660568640244e-13	0.322899661959647	1.19859563778491e-23
CPT2	CPT2	black	-0.241817585161905	1.21576804140997e-13	0.608673275439185	7.6428655779939e-94	-0.40413573602099	2.88185134931181e-37	0.488194907471396	5.71406243073049e-56	0.414815758191895	2.31770013113742e-39	0.0108884714102799	0.742212735246105	0.120255633527343	0.000266484001723442	-0.0351687193384051	0.287921670612838	-0.186358984416631	1.35259485147889e-08	-0.245876769957706	4.57696225934367e-14	0.241593615558595	1.28243716384629e-13	-0.272709200074092	4.55809914859034e-17	-0.00632759012701156	0.848413297988718	-0.143471197616536	1.32171005669936e-05	0.00285396794426468	0.931298092933044	0.0347368458372595	0.293886364946169
CENPN	CENPN	black	-0.241289253574521	1.3788155978087e-13	0.520072175843809	1.52080855573283e-64	-0.404951706454435	2.00589672083689e-37	0.372661888110682	1.60199685364561e-31	0.329967152472776	1.11060069556689e-24	0.143037543968717	1.4043849097847e-05	0.137516054999003	2.99459721514219e-05	-0.0809041084793274	0.0143677930779882	-0.168318141803124	3.03808558224816e-07	-0.0369776627965047	0.263827935942324	0.0940074469458607	0.00442658356505196	-0.195080775073354	2.67843007876484e-09	0.189193651330758	8.05744672821182e-09	-0.216543036553516	3.59322798577412e-11	0.0832212372793742	0.0117927927380758	0.153041797656152	3.31212508297124e-06
FOXA1	FOXA1	black	-0.235393033645641	5.50373730453584e-13	0.834192251591715	3.25304178729531e-238	-0.544262402542362	1.09438744526588e-71	0.578451165221963	7.83363784613705e-83	0.49871546883158	1.06317656822879e-58	0.224073113336311	7.07772905737327e-12	0.221927968649094	1.13112182087892e-11	-0.0901956880290192	0.00633029779363647	-0.134796064572365	4.30350730737576e-05	-0.143093095695216	1.39352556253434e-05	0.330141193057591	1.04657920430977e-24	-0.30535595671217	3.36546674915217e-21	0.0945060096904826	0.00422030989823602	-0.26913001280003	1.20033901971066e-16	0.259170918446253	1.64655525609548e-15	0.359572303287944	2.59667095342655e-29
SLC7A1	SLC7A1	black	-0.233903677938471	7.76173417829884e-13	0.570354967466532	4.48842117985348e-80	-0.365933330841894	2.25593768345882e-30	0.313458287439066	2.6100040414222e-22	0.480394389845361	5.25800561091814e-54	-0.0275342718554831	0.405463999114147	-0.139596491336684	2.25878777583017e-05	0.0581016692103265	0.0789865141369523	-0.186545037145857	1.30769928037876e-08	-0.0886372958143943	0.00730078693148745	0.188425584227965	9.27889130653071e-09	-0.289329025803526	4.1966928536343e-19	-0.0691694120989981	0.0364430748752642	-0.257021236843765	2.85612823554045e-15	-0.0653506889320716	0.048131974892015	0.120079244319173	0.000272122065647135
TRPM8	TRPM8	black	-0.229104302320538	2.31276069468172e-12	0.688675666000123	1.28727935720188e-129	-0.438752826686924	2.4376419421282e-44	0.499997809010145	4.86688495766201e-59	0.263096543890901	5.94328184103791e-16	0.120374130359485	0.000262757991129179	0.167891153207296	3.25776097051493e-07	-0.171652709432796	1.75060904598044e-07	-0.219745194152545	1.81367541244127e-11	-0.180702793409969	3.71329602097321e-08	0.123601831015986	0.000178180827834328	-0.287386254829343	7.37966338835965e-19	-0.0127383935805266	0.700376611649004	-0.20296184032696	5.80678549828023e-10	0.157348797781833	1.72735502102948e-06	0.161543072847374	9.00929410549766e-07
OR51E2	OR51E2	black	-0.228912039539459	2.41493790220767e-12	0.607172714309095	2.87124494816292e-93	-0.485731655195965	2.41316958549931e-55	0.548988310939162	3.75521794343058e-73	0.280412279433645	5.39909580824306e-18	0.0917406326068016	0.00548422244704214	0.185422042632218	1.60238605418366e-08	-0.197206318057297	1.78437578193521e-09	-0.194755338837426	2.8491406708375e-09	-0.183073288861782	2.44125681283967e-08	0.136316078037763	3.5170768273503e-05	-0.234118553580741	7.38723024392376e-13	0.115370174228033	0.000470980151281578	-0.354450234397798	1.78460420072222e-28	0.0864615384547632	0.00887847103059193	0.0648331905547298	0.049935147139081
ZNF614	ZNF614	black	-0.226226583725622	4.39933692752417e-12	0.500114046025434	4.53334853279155e-59	-0.298828880456228	2.49215203322159e-20	0.148834770183184	6.15052662492851e-06	0.605431776899002	1.32168290933915e-92	0.12948313315178	8.56824740608056e-05	-0.117169324772219	0.000382829205116833	0.203641245177213	5.07485963780082e-10	-0.146356611110942	8.78752735528966e-06	-0.189672156507115	7.37700000838883e-09	0.138714945119052	2.54671147188581e-05	-0.37239293695484	1.78278551895583e-31	0.241677754908762	1.25698102020512e-13	-0.224719909880465	6.13890585188712e-12	0.0110872388703858	0.737678372445806	0.319065959328996	4.24355880692522e-23
ERBB3	ERBB3	black	-0.223160598170501	8.64498103308234e-12	0.676079489489361	3.13810760912068e-123	-0.459457985834781	5.5936401042963e-49	0.614222558988368	5.37699612678538e-96	0.33196319599212	5.60819052286703e-25	0.150739257836631	4.65719276891686e-06	0.220158449897194	1.6592176264149e-11	-0.137234964462385	3.10993222500359e-05	-0.0917320178276766	0.00548864305301465	-0.126262448190998	0.0001284440410189	0.20914049885572	1.67617058816032e-10	-0.293711758648112	1.15578472840412e-19	-0.0861676357803239	0.00911340310162113	-0.13200463061871	6.19954911178433e-05	0.219570723851534	1.88302683114091e-11	0.238999429888914	2.3707363950755e-13
SMYD2	SMYD2	black	-0.222531322141911	9.91859772884045e-12	0.408716909537431	3.719517675224e-38	-0.327456699287412	2.60409317030713e-24	0.370078508877327	4.45557386603232e-31	0.31093387313151	5.83875936092806e-22	0.207386538482489	2.39451442068161e-10	0.219780415111528	1.79998123143039e-11	-0.0476404681382209	0.149889281823778	0.0593688269647469	0.0726578043134475	-0.11542501773547	0.000468034515423289	0.30164139674325	1.05829688446572e-20	-0.22576137120383	4.87727577930701e-12	-0.068623061977415	0.0379507665016878	-0.138254751581698	2.7105369590436e-05	0.220821576378394	1.43784809956456e-11	0.315289192203661	1.44846604965192e-22
TMEM192	TMEM192	black	-0.220695276482116	1.4776553980906e-11	0.768673147856851	2.26896761678539e-179	-0.378372333017505	1.61546519073709e-32	0.449853281103851	8.70047254309577e-47	0.575464392407006	8.32593327594956e-82	0.0631325267807095	0.0562636703291335	0.0404423225953463	0.221644774550352	0.133874593756801	4.85849295860661e-05	-0.237798886243279	3.14279662988288e-13	-0.237923378070891	3.05247083525016e-13	0.117271460489188	0.000378318925921014	-0.361251480566399	1.3697307477943e-29	0.000613197298266755	0.985221445088522	-0.25228782623126	9.4339297433785e-15	-0.0964648743027152	0.00349147346389282	0.142530561846355	1.50728407514453e-05
NAAA	NAAA	black	-0.220494033948867	1.54331972232193e-11	0.776170648898464	4.55201022250785e-185	-0.359222318722983	2.96554900837273e-29	0.687822821781666	3.56793302436818e-129	0.368168461884707	9.43566707964075e-31	0.0944490649645551	0.00424342150776548	0.227532020830562	3.289839928193e-12	-0.0728902953549051	0.0274698556652629	-0.168310669279195	3.04180425324451e-07	-0.189781852469249	7.22905690343404e-09	0.0639310470760953	0.0532137255145055	-0.233126659747288	9.27780610751986e-13	0.0291562027967202	0.378357499243028	-0.226126814916563	4.49781037825925e-12	0.0338204183783052	0.306815641005172	0.0858073498874828	0.00940894733317598
ADPGK	ADPGK	black	-0.218690056576133	2.27461864708096e-11	0.698968728843461	4.38997503245815e-135	-0.373513201846284	1.14125758135013e-31	0.626855956252926	4.6364033609839e-101	0.270459226559062	8.39202922044047e-17	0.0930550269751925	0.00484616804296391	0.203082523840322	5.66966120080085e-10	-0.138574248787077	2.59577292759994e-05	-0.122560445111838	0.00020217949301222	-0.108890970734955	0.000969775907998844	0.0642623168831573	0.05198954917597	-0.207117564159201	2.52843101580463e-10	-0.0861612871475423	0.00911853846636348	-0.140281906011702	2.05658640313457e-05	0.312568338623123	3.46977736901634e-22	0.340718559532811	2.63703140527701e-26
REPS2	REPS2	black	-0.216360717482713	3.73466739484507e-11	0.637313378140633	1.96724893342064e-105	-0.473784073010796	2.21716518207561e-52	0.417026487332139	8.35461143569563e-40	0.303867131043516	5.33747213626433e-21	0.123568313380263	0.000178909687147911	0.0934433920255104	0.00467091927270136	-0.135997425824927	3.66970763404057e-05	-0.279263125893196	7.45417662697762e-18	-0.242945025148915	9.2850060514184e-14	0.152024044289113	3.8530141235081e-06	-0.333509834733184	3.29142762036318e-25	-0.16568940366401	4.65636854175194e-07	-0.46459294009318	3.52270032506692e-50	0.093230017746039	0.00476648162725947	0.156407698988428	1.99439479068951e-06
STARD3NL	STARD3NL	black	-0.214905926793954	5.07585578955765e-11	0.512277430675576	2.30903434687066e-62	-0.215259582499081	4.71196462842778e-11	0.289754268429817	3.70678266919957e-19	0.321457642556597	1.93253592972885e-23	0.123710558283466	0.000175835634764372	0.147369393887323	7.60049638965856e-06	0.0600838654281268	0.0692735064382451	-0.017219196338408	0.602931532558224	-0.0523861421875459	0.113296629924281	0.246438852079206	3.99225648628877e-14	-0.1071382754388	0.00117146440273095	-0.134818090851978	4.29100651627451e-05	-0.223799125554671	7.51652061596076e-12	-0.010866610927828	0.742711974247607	0.172252834915876	1.58345426287225e-07
RNF41	RNF41	black	-0.214737468217064	5.25870318701148e-11	0.723127327664942	6.94513477096005e-149	-0.346215701175513	3.67707482088937e-27	0.404600202651927	2.3450443338403e-37	0.465965886231984	1.66851228932871e-50	0.00870080132163905	0.792677410215437	0.0698085158223505	0.0347443809041258	0.0738520445401206	0.0254866603377878	-0.226306176489209	4.32229354764599e-12	-0.114003272833481	0.000550216966545936	0.124621336892802	0.000157298010097476	-0.235753468714861	5.06257906574373e-13	0.0374067690570307	0.258322464814229	-0.271677624532519	6.03432238977194e-17	-0.0124229171379297	0.707451341483565	0.159554115980667	1.22928779726349e-06
TXNDC11	TXNDC11	black	-0.213030750216041	7.51408445238134e-11	0.717830908417925	9.80022314492e-146	-0.467058570836888	9.18280688246343e-51	0.759386785851727	1.31995865930645e-172	0.322376201449929	1.42596861815706e-23	0.129578480111769	8.46494333093657e-05	0.360235250999426	2.01811322622557e-29	-0.169543294076586	2.48416844556228e-07	-0.182417393943403	2.74316464459913e-08	-0.124548146165783	0.00015871701164609	0.0354247113920051	0.28442485736721	-0.314658618540186	1.77494802203615e-22	0.0575943000343995	0.0816429094059394	-0.176280378334531	8.00155128794359e-08	0.199843045522779	1.07134715631944e-09	0.168781986394651	2.81564002631842e-07
EGF	EGF	black	-0.212145950239195	9.03063043151297e-11	0.480815785810731	4.13067104088179e-54	-0.261165881474766	9.83116812798727e-16	0.402905025118514	4.96812479727639e-37	0.313790723282415	2.34606763127639e-22	-0.0427779759679955	0.196075902226319	0.041676152922169	0.207855384811887	-0.00533260265803787	0.872025379083648	-0.132560510634663	5.7681660729911e-05	-0.0834641781235686	0.0115480549792534	0.0308989114483447	0.350507473803881	-0.197426558603223	1.7103951197394e-09	-0.00860908055402305	0.794813921253291	-0.136633351415277	3.37109941694861e-05	-0.0383848110922041	0.246072761116657	0.0572137020801226	0.0836827083723156
KIF5C	KIF5C	black	-0.208592403407455	1.87443005782474e-10	0.70372804273551	1.08307128534497e-137	-0.304383275143393	4.55019781731363e-21	0.361814846481487	1.10424873690557e-29	0.562389724501694	1.95806165897659e-77	-0.115915090625401	0.000442464156005678	-0.0279412275783735	0.39855612970298	0.154200847984949	2.78467300358625e-06	-0.220766318043434	1.45513374730201e-11	-0.18739116094417	1.12111617822099e-08	0.0497315525621653	0.132786988019745	-0.269648090765624	1.04429500612741e-16	0.22200854115799	1.1114736607312e-11	-0.130608300005171	7.42156673920325e-05	0.000979609562328174	0.976392702589616	0.227250825471012	3.50289403538606e-12
ENDOD1	ENDOD1	black	-0.206524230701882	2.85017575995482e-10	0.624720266727337	3.45700487261896e-100	-0.177940227241895	6.01186596188923e-08	0.474912118943665	1.17762810369092e-52	0.212884198801265	7.74684061045181e-11	-0.116297664816147	0.000423414093149882	0.0689055549209069	0.0371647226375445	-0.0179860207922406	0.586882798479896	-0.172898405810381	1.4208621767854e-07	-0.0628893974029684	0.0572206612719733	0.0392092604735185	0.236067279238412	-0.121907627623457	0.000218735639758765	-0.188755263785277	8.73405375184207e-09	-0.124523950196973	0.000159188755501182	-0.049976806624311	0.130884203715762	-0.0148517010807126	0.653677488338987
TXLNGY	TXLNGY	black	-0.206152942622888	3.07146196476741e-10	0.443829293053881	1.90083162655786e-45	-0.369462786862151	5.67793120417007e-31	0.299611276942431	1.96566846876651e-20	0.450613089735328	5.87067181294287e-47	0.241913921897126	1.18814850737006e-13	0.098132292847766	0.00296332005539258	0.0363718627864506	0.271737108895946	-0.0989724289212998	0.00272576927316831	-0.128007760307668	0.000103263291689968	0.150446024445097	4.86204043848491e-06	-0.351151166563296	6.06246869902646e-28	0.201407416800367	7.88937287001441e-10	-0.129165035861482	8.9215597836294e-05	0.354365696186383	1.84174777158625e-28	0.571189696787044	2.35107267166463e-80
SOAT1	SOAT1	black	-0.205095699765616	3.79734272368358e-10	0.702791482611058	3.56406942301808e-137	-0.280994897833064	4.58194596419725e-18	0.426793458312786	8.39737237755243e-42	0.59968685304833	1.90686301208528e-90	-0.0160136132091334	0.628553284053666	-0.0302328610247085	0.360994615263385	0.191682220672551	5.07969536653434e-09	-0.121210031873414	0.00023782703110042	-0.0835315553631117	0.0114809813254192	0.0338386530220753	0.306554767337277	-0.272982292972175	4.23096828328513e-17	0.171047824526572	1.9362657853214e-07	-0.186901790815554	1.22562102254002e-08	-0.111025718652984	0.000767580066777311	0.162704716747862	7.50077541921226e-07
TOR1B	TOR1B	black	-0.204083014300748	4.64803000514116e-10	0.469158453664237	2.89676496271179e-51	-0.309236163984452	9.99055696085276e-22	0.231905802937488	1.22639797999052e-12	0.445001411784042	1.04816897216555e-45	0.142245206489149	1.56831711886009e-05	0.0888304458111974	0.00717366909728171	0.0726787314692944	0.0279235264806542	0.0881466705256103	0.0076328011408921	-0.0665631574455633	0.0441201906201421	0.369807447610794	4.95772417781478e-31	-0.1724953704604	1.52036724057606e-07	0.0175986255802501	0.59496585295151	-0.25898974151454	1.72513047837707e-15	0.142977548476769	1.41620341914024e-05	0.322264497770947	1.47975111216691e-23
SLC9A2	SLC9A2	black	-0.203376994673666	5.34817953428591e-10	0.706966578889537	1.69869469663298e-139	-0.323070178419812	1.1325752508292e-23	0.48308394137884	1.120509648253e-54	0.418191593567439	4.86463692983136e-40	-0.238839751677833	2.46153516491366e-13	-0.0604067190619879	0.0677883603044379	0.0210313267138975	0.525182863949341	-0.197081419835669	1.82770371953355e-09	-0.199805422673013	1.07922734206991e-09	0.109748377684142	0.000883277741290238	-0.233666981960513	8.19581671216628e-13	-0.138924723494609	2.4751930358788e-05	-0.105743794481465	0.00135884661856847	-0.071614574279326	0.0303045134259969	0.0208707737570014	0.528351137150124
GCFC2	GCFC2	black	-0.203240948317106	5.49443467346728e-10	0.602270567693011	2.06386344671447e-91	-0.348577559380739	1.55815546035813e-27	0.370739774623349	3.43221955994726e-31	0.410939334868115	1.36179260681953e-38	0.152764746419366	3.4516912093945e-06	0.0881673805680182	0.0076185176778537	0.0344124905844997	0.298420132568873	-0.104421848825821	0.00156159923102593	-0.131805486723016	6.36137953071906e-05	0.233177427567097	9.17045885536751e-13	-0.242255419401515	1.09511169404449e-13	-0.200074501204974	1.02408618107307e-09	-0.269743957522497	1.0176941272188e-16	0.155000954971028	2.46858916765988e-06	0.357594316883187	5.48915643693367e-29
ZNF615	ZNF615	black	-0.200563163027072	9.30876561310074e-10	0.530004361613969	2.08514035430446e-67	-0.254617018151859	5.25632784606566e-15	0.155079100720706	2.43963084618169e-06	0.587583459773095	4.88405927838126e-86	0.0686145253719203	0.0379747379046208	-0.108749168071253	0.000984814385436451	0.223464057300485	8.08941459502011e-12	-0.133672754574429	4.98878755883893e-05	-0.224758995710764	6.08625493304267e-12	0.108150719240486	0.00105068626415404	-0.356643627289443	7.85127056125726e-29	0.200113047478923	1.0164151248122e-09	-0.218440960763332	2.39912882751535e-11	0.0369276575097888	0.264474725924285	0.337929260740956	7.0589950769209e-26
TBC1D4	TBC1D4	black	-0.200290317392434	9.81851020694463e-10	0.684435173826739	1.97718038989343e-127	-0.324627935431384	6.73831842880491e-24	0.441646698595942	5.72313065207837e-45	0.480705653473511	4.39971398631209e-54	-0.0384588226567455	0.245162617986057	-0.000655994751464251	0.984190121951043	0.0839022904744284	0.0111180559475082	-0.0718486001439048	0.0297664628674856	-0.140221263458778	2.07375806252834e-05	0.15377214518179	2.96962849887151e-06	-0.175413227187327	9.28061731468427e-08	-0.0399819699971465	0.226953738711905	-0.239942114434964	1.8979193346806e-13	0.0694025321021016	0.0358154459842034	0.265728736139906	2.9724795981463e-16
ADRB2	ADRB2	black	-0.190773454479501	6.01609328073263e-09	0.594001513524251	2.36827527680073e-88	-0.388500525496867	2.46404812220338e-34	0.361580259954071	1.20795753332843e-29	0.388082838349002	2.9365322254521e-34	0.115083604972063	0.000486654563443366	0.107049988242091	0.00118258180742915	-0.0252196710477397	0.44609142330154	-0.0916320625056114	0.00554016960414608	0.084830967819389	0.0102532306524659	0.175341838049851	9.3943058758875e-08	-0.176386973197636	7.85661522482726e-08	0.0965057261092242	0.00347757254085045	-0.193430473102335	3.65998662948974e-09	0.189823870266349	7.17315538931775e-09	0.307186037041601	1.90220829334103e-21
KLK3	KLK3	black	-0.190736553561561	6.05746036593013e-09	0.736168308161258	5.80275939411551e-157	-0.429789458387735	1.98635612499755e-42	0.701232751240457	2.56087437962033e-136	0.146042642591912	9.19009291048304e-06	0.233610629398504	8.30261860508636e-13	0.365557096627111	2.61068760961314e-30	-0.280126425759456	5.85096214102134e-18	-0.251429080525006	1.16867222852409e-14	-0.186816938638185	1.24467769400493e-08	-0.0257602555009903	0.436400963556452	-0.219673332185877	1.84193253456113e-11	0.0693991808086008	0.0358244030487106	-0.167561987387782	3.43747990628342e-07	0.219338898950037	1.9791996496995e-11	0.106713733180886	0.00122582128671092
CHDH	CHDH	black	-0.190636416786625	6.17111357163458e-09	0.731208969659902	7.78967588558142e-154	-0.450376522470086	6.63636125258422e-47	0.669588909611981	4.62261652103049e-120	0.302349898752641	8.51645019837006e-21	0.140551338825058	1.98191436836423e-05	0.214508986000268	5.51701325715316e-11	-0.182712709060101	2.60300390017324e-08	-0.103097557875569	0.00179227122331475	-0.171122507312763	1.91235483133115e-07	0.250489427350869	1.47589099355698e-14	-0.240229376829776	1.77319771974856e-13	-0.115209060696948	0.000479733700598067	-0.158293659821099	1.49394405014675e-06	0.288334675921601	5.60541828894588e-19	0.247869983438015	2.81457104709115e-14
CYP39A1	CYP39A1	black	-0.189684779675725	7.35982706875375e-09	0.521608534596418	5.56420416560667e-65	-0.242893754049929	9.39980521503143e-14	0.307001386542269	2.0152957598713e-21	0.422377866428951	6.84657246522295e-41	0.031426590758672	0.342337413868056	-0.0113555352658583	0.731572338628825	0.116055127488481	0.000435400286283365	-0.177875521142487	6.07955133494188e-08	-0.181346671028558	3.31529446830069e-08	-0.0985445815103263	0.00284448318537387	-0.282642331632659	2.87477294974023e-18	0.249761081497363	1.76739756696255e-14	-0.0861481337943035	0.00912918632962785	0.00243568263618175	0.941347547513396	0.198352770652046	1.4306283849958e-09
ZNF233	ZNF233	black	-0.189606273853087	7.46726202318542e-09	0.634649694382007	2.65216485044462e-104	-0.426098083251409	1.17100929289655e-41	0.413067569577067	5.16577227696695e-39	0.433728748054968	2.91887803214791e-43	0.0122078602988402	0.712288647491649	0.0977980610898175	0.0030629581863723	-0.0176657412780606	0.593561844758828	-0.171716461643011	1.73207389702816e-07	-0.216889126256868	3.33899098412019e-11	0.184466143942832	1.9031255618246e-08	-0.348293228791385	1.72850216433065e-27	0.111584111882536	0.000721556539277775	-0.247298385395149	3.23712694268174e-14	0.145683222117496	9.67252881347571e-06	0.276652176511309	1.54250475230309e-17
TBL1Y	TBL1Y	black	0.188111278907789	9.82895054530151e-09	0.474122881215883	1.83388817743534e-52	-0.153492628256885	3.09649654640084e-06	0.294719277651339	8.56544551360371e-20	0.294281274164532	9.75853225440481e-20	-0.175134082996474	9.73287065135554e-08	-0.0687910149139818	0.0374817492945116	0.0693450587973177	0.0359693202809287	-0.110042328113172	0.000855306102038464	-0.0709930009190735	0.031774246943256	0.122945428749281	0.00019297457963492	-0.12205507459743	0.000214888756315625	-0.0608962775996469	0.0655863311364904	-0.117762972388407	0.000357299091044405	0.116547422038413	0.000411393103798733	0.201633305451844	7.54684364051801e-10
HOMER2	HOMER2	black	-0.187483575211618	1.10237603517239e-08	0.66048550131369	9.44613818377509e-116	-0.414867154197267	2.26356362152205e-39	0.376878545307064	2.9570530277524e-32	0.475776619147317	7.2397160312499e-53	0.0421935068390196	0.202262108138516	-0.0217943131922806	0.510260273133795	-0.00890913582201271	0.787830333494721	-0.232651577289488	1.03439155698059e-12	-0.209411800205182	1.58575703987486e-10	0.107454229918432	0.00113246363630207	-0.283453249848609	2.28272851129479e-18	0.230407750464066	1.72344456954639e-12	-0.108900936602604	0.000968727032712641	0.0500626523064564	0.130223188081256	0.172363091621577	1.55446773790906e-07
ABCA3	ABCA3	black	-0.185218738794883	1.66221610841633e-08	0.528915582570711	4.34141257422201e-67	-0.423146879207027	4.76134187335815e-41	0.397271656059923	5.83749192996473e-36	0.257461953864084	2.55222130293986e-15	0.103359728898583	0.00174426174994274	0.243053156436275	9.04738523132291e-14	-0.166611304135471	4.01180715989582e-07	-0.202316829941139	6.59625596122551e-10	-0.220710703421114	1.47273595078022e-11	0.272933981807658	4.28710594715453e-17	-0.23948744576836	2.11311629645997e-13	-0.0965360610051536	0.00346728283324108	-0.353529243884962	2.51445139901085e-28	0.220754878219222	1.45873760116093e-11	0.142839496023391	1.44375906241895e-05
KLK2	KLK2	black	-0.183051331459369	2.45082141896628e-08	0.734333964140386	8.48747624364865e-156	-0.446787929229992	4.21177297007329e-46	0.702602022155339	4.53256049493966e-137	0.140463208430475	2.00605092164577e-05	0.296513166905808	5.00923054771258e-20	0.391652975333311	6.50266712937185e-35	-0.299876765934319	1.8132838480713e-20	-0.208314886374585	1.98335862365972e-10	-0.179512127202355	4.57450924902004e-08	0.0374014961369257	0.258389630659954	-0.202365571276774	6.53311621824653e-10	0.0361280639777674	0.274965369202141	-0.167054256190303	3.7335610338235e-07	0.304187313648273	4.83458730389202e-21	0.184300176682425	1.96063753635604e-08
SPOCK1	SPOCK1	black	-0.182485260783603	2.71032107570895e-08	0.578299851510073	8.83528793164644e-83	-0.371185567941349	2.87756807276935e-31	0.292616410472062	1.5986702456032e-19	0.421554321534373	1.00913808788808e-40	0.0403722381025454	0.222447232732573	0.00594474656804053	0.857483708210416	0.0108949445265124	0.742064926150436	-0.287511795464379	7.11629827492744e-19	-0.206958097699562	2.61124512376561e-10	0.0426132695496456	0.197805029306951	-0.234480972829568	6.79530687407124e-13	0.254695218747499	5.15358519196022e-15	-0.295636945039516	6.51291516454992e-20	-0.0233223125096244	0.481054637630155	0.0915791226758998	0.00556763603418582
SLC22A23	SLC22A23	black	-0.182135529399355	2.88374430216137e-08	0.677522288332131	6.04362809871386e-124	-0.388631790241696	2.33176063491505e-34	0.45196396718821	2.90973283151972e-47	0.497591029199821	2.10372273063066e-58	0.0708279287996129	0.0321746706645861	0.020316410279248	0.539364883585987	0.00823086770655399	0.803639950946675	-0.139630624365736	2.24828660772509e-05	-0.0752298476783751	0.0228615774828422	0.145829654138628	9.47313313117865e-06	-0.279301937280249	7.37359718792394e-18	0.141097340922199	1.83842266713651e-05	-0.111931382004249	0.000694239061548047	0.212642422923382	8.14630570168799e-11	0.328164880285551	2.04929373883033e-24
AADAT	AADAT	black	-0.182002076151349	2.9527142966182e-08	0.606375274781514	5.78488092896707e-93	-0.329892299177379	1.13931306276591e-24	0.35504459366355	1.42951063993035e-28	0.351605946930023	5.12636361713503e-28	0.133888769415687	4.84946414787846e-05	0.133358770561131	5.19806802079902e-05	-0.0185344173215258	0.575528085418243	-0.137674086639776	2.9315492729681e-05	-0.201838719760482	7.24796409214929e-10	0.157920933491017	1.58215530936586e-06	-0.244065354326091	7.09354376195347e-14	-0.00440149601792786	0.894225528327008	-0.219949980527689	1.73545494349559e-11	0.231861791597731	1.23876046307876e-12	0.359341572592598	2.83436965678111e-29
IVD	IVD	black	-0.181472497192152	3.24249633315936e-08	0.540396459632846	1.65950299200616e-70	-0.357677829960887	5.31895461580756e-29	0.473734988736165	2.27893319354284e-52	0.311305275223754	5.18902920238172e-22	0.154364906615347	2.71685571529015e-06	0.213684191358873	6.55672444991563e-11	-0.0688291270327423	0.0373760075159247	-0.273909514856767	3.28359433766121e-17	-0.240246740734658	1.76592204187376e-13	0.0247465059380143	0.454672822482468	-0.347414385786262	2.3804093808885e-27	0.0233720405292898	0.480119667313667	-0.184265762248453	1.9727721643786e-08	0.176199093706869	8.11380699615538e-08	0.200002324158743	1.0386019174565e-09
ELL2	ELL2	black	-0.181194459153033	3.40547540266894e-08	0.437833268132915	3.85192759555483e-44	-0.179097872511206	4.91721408834781e-08	0.252324990553826	9.3467350042773e-15	0.293548637995684	1.21309861676045e-19	-0.229799342744882	1.9774976634943e-12	-0.135988846434632	3.67390260436457e-05	0.0821993991833611	0.0128731960055521	-0.157224650471279	1.7605083477757e-06	0.0310316571608916	0.348440640574738	0.00249220957371238	0.939988886999991	-0.11240230189478	0.000658726130241992	-0.0734575248841166	0.0262847077969334	0.00390281188177652	0.906150778721853	-0.114919071181534	0.000495872142907881	0.0640980497636505	0.0525936109210021
TTLL12	TTLL12	black	-0.180887677023338	3.59450904012681e-08	0.680945654595395	1.16787608313232e-125	-0.622776560542662	2.1228003305903e-99	0.60299382772395	1.10353039151531e-91	0.274565046574703	2.7432267396189e-17	0.357480859428177	5.72905833129941e-29	0.386364457862447	6.02713447499539e-34	-0.313741473043769	2.38343689639899e-22	-0.211470994653995	1.03845946279037e-10	-0.249646625285261	1.81807911273653e-14	0.394284231258465	2.1152137603176e-35	-0.290751845144511	2.76802041574975e-19	-0.0458766746354989	0.165577467407847	-0.336146393739651	1.31762698676734e-25	0.399773057195223	1.96625222708628e-36	0.24826786765064	2.55291007235535e-14
MCCC2	MCCC2	black	-0.180754042921854	3.67999296060269e-08	0.636738568464362	3.45617032681177e-105	-0.425308386283384	1.70670124818209e-41	0.400341325071234	1.53359962704959e-36	0.315169351961765	1.50557259087962e-22	0.0390710682793893	0.237724022530348	0.1114852091718	0.000729517041963769	-0.101748526738114	0.00205904298836926	-0.253193767155387	7.51972322882332e-15	-0.206408049039156	2.91769333678484e-10	0.223078034051452	8.80248714888467e-12	-0.243773328432361	7.61019961365226e-14	-0.0557484922315931	0.091923014472222	-0.331688677471845	6.16259222416422e-25	0.087975976827928	0.00775144224139074	0.143473667158051	1.32125279848852e-05
ZNF239	ZNF239	black	-0.179806869800529	4.34487184728604e-08	0.504262547253334	3.5335080175521e-60	-0.339220448086743	4.48057297108342e-26	0.416709789863372	9.67409289885254e-40	0.224289883336552	6.7484215907751e-12	0.157075942240366	1.80102452676694e-06	0.227176840052168	3.56115888997486e-12	-0.12698412682326	0.000117401678537967	-0.0664446909153353	0.0444993262769065	-0.109741096790179	0.000883981199030111	0.239088482100457	2.32153342900392e-13	-0.187517884906817	1.09549623355357e-08	-0.0487923907525301	0.140271618114978	-0.172370904954787	1.55243316375431e-07	0.321023739571618	2.23013247688434e-23	0.35392679635069	2.16884842614934e-28
ZNF697	ZNF697	black	-0.179156337478435	4.86738336775009e-08	0.700810483487882	4.35956257434757e-136	-0.452009933006771	2.84090363384016e-47	0.463056363078145	8.09756125475122e-50	0.489541929221942	2.58612419152315e-56	0.135177916826769	4.09159785246829e-05	0.108881039138544	0.000970822220834812	-0.00777762337337487	0.814249851762453	-0.223367429205729	8.26241741834925e-12	-0.246516178070804	3.91778655805984e-14	0.237526359243107	3.34977630337686e-13	-0.38685363386416	4.91363868064858e-34	-0.0655838044258982	0.0473377297006704	-0.308547791639615	1.24091097011887e-21	0.115718119076528	0.000452580869517675	0.261936708592213	8.04548426801994e-16
CNDP2	CNDP2	black	-0.178333675240243	5.61572653101227e-08	0.573666429449614	3.4140008876063e-81	-0.295878165913026	6.05940142087232e-20	0.577597249752232	1.54351676268412e-82	0.218231220559127	2.50911243451315e-11	0.0952987964735758	0.00391017709198981	0.245918499196898	4.53080740697033e-14	-0.126429542206229	0.000125803657417042	-0.14295017724585	1.42162667817833e-05	-0.0893046273591677	0.00686996788780302	0.00896549454380558	0.7865205005688	-0.240781153948801	1.5557717407632e-13	-0.0665196732542022	0.0442590382999014	0.00482198285737185	0.884188647967126	0.142543321744352	1.50460844367629e-05	0.0897331457306659	0.00660548734653269
PCAT18	PCAT18	black	-0.177085253073001	6.96805502577779e-08	0.45747809399297	1.60419637389954e-48	-0.424785745378595	2.18872674628055e-41	0.494436568312663	1.40792157468877e-57	0.137108432420289	3.1632141399591e-05	0.267439565852233	1.8868440677122e-16	0.267828066380638	1.70104239828492e-16	-0.246261363208609	4.16848515112828e-14	-0.258833475604822	1.79585488282547e-15	-0.19873086871054	1.32969995761467e-09	0.0752976394153193	0.0227387023597014	-0.245247163269882	5.33200974137558e-14	-0.0149595656178872	0.651327970791773	-0.297789179842073	3.41227705674229e-20	0.130091866387759	7.92861157241742e-05	0.042328978857465	0.200815738205289
TRPV6	TRPV6	black	-0.175534203254353	9.09098993965305e-08	0.579982296014408	2.31012859738619e-83	-0.327489560704975	2.57533836110509e-24	0.637320088102216	1.95433652620077e-105	0.121736096974223	0.000223292068638717	0.162145600326256	8.19372621763682e-07	0.36431009194675	4.23038459818463e-30	-0.237170420573882	3.6403355325837e-13	-0.111928914914095	0.000694429700494454	-0.122407641563835	0.000205945905261609	0.101107717616853	0.00219809746178029	-0.14702470786617	7.98616773541971e-06	-0.0632802239247228	0.0556888366601397	0.00377881827255594	0.909119280619901	0.315682587077182	1.27563814031864e-22	0.186315758874314	1.3632374721178e-08
KLK4	KLK4	black	-0.174281165476717	1.12505893194236e-07	0.680196288892036	2.78335751934827e-125	-0.364639844157811	3.72423892972233e-30	0.708403329513696	2.6399520988518e-140	0.0561695061115356	0.0894912166796894	0.203460999189008	5.25977290229045e-10	0.373283400775225	1.25078532812076e-31	-0.315972732903766	1.16138525689119e-22	-0.169780437388471	2.3888409771698e-07	-0.125322660630662	0.000144292290952234	0.00900077499924113	0.785700854169529	-0.124069770416728	0.000168291989644107	-0.0813023697827116	0.0138927594277928	-0.161743507017149	8.72969360031746e-07	0.264157119344273	4.49973741853906e-16	0.111436666910286	0.000733453848604639
FMO5	FMO5	black	-0.173102903846175	1.37280892212764e-07	0.438613378221596	2.61302001898867e-44	-0.185625873950811	1.54449928874094e-08	0.41161962628654	9.99714320359939e-39	0.219379013253301	1.9622214129607e-11	0.0461387046572412	0.163171801235024	0.0599889800226626	0.0697150232252757	-0.0151489347444035	0.647211473222552	0.0140508867341631	0.671226899506424	-0.0321290058417677	0.331652196738097	0.0680502728328731	0.0395879611820495	-0.194360075164626	3.07074042395998e-09	-0.224268642360522	6.78001572609992e-12	-0.0572814986351694	0.083316369643117	0.0470266831469648	0.15521490247364	0.145201488293837	1.03571299675453e-05
ZNF652	ZNF652	black	-0.17087879918065	1.99145219409926e-07	0.666866227780639	9.33398394236396e-119	-0.425399169949962	1.63445301067937e-41	0.575065620834381	1.13941224699704e-81	0.246156157064104	4.27652595634601e-14	0.0379197561260825	0.251845798952382	0.221849113397036	1.15067994539348e-11	-0.155784288929461	2.19262789838613e-06	-0.201631064789527	7.55016909387784e-10	-0.255894673840389	3.8040822540621e-15	0.162758130043473	7.43760831942469e-07	-0.248759997809337	2.26213145976945e-14	-0.202469412930066	6.40055608824438e-10	-0.351288063394629	5.76415842905067e-28	0.138650218854949	2.56917143444607e-05	0.145398520519589	1.00717187032245e-05
IRAK1	IRAK1	black	-0.166875306800855	3.84365585521704e-07	0.457807156199848	1.34715585673504e-48	-0.432678690187536	4.87858509444867e-43	0.413124366053069	5.03337146210863e-39	0.247569657546828	3.02934706385432e-14	0.278055691723016	1.04441855219469e-17	0.305567048358454	3.15176342336844e-21	-0.208232209222511	2.01698727772487e-10	0.0189584640629842	0.566819734270461	-0.10272344099041	0.00186288226938689	0.527617571752793	1.0370984708831e-66	-0.139290963705309	2.35488282592331e-05	-0.105842275957476	0.00134475754936561	-0.256051328611263	3.6557599840037e-15	0.320435389167926	2.70715178933752e-23	0.209226426251472	1.64700365807768e-10
RHOU	RHOU	black	-0.166137879051338	4.33125421914765e-07	0.448071638241834	2.18013534164989e-46	-0.250919965170399	1.3263665338666e-14	0.229837317348365	1.96062040677633e-12	0.215148179690602	4.82375192057828e-11	-0.0730087834686961	0.0272185575872219	0.0836721291038932	0.0113421513781054	-0.0245687418937754	0.457920618191069	-0.116096908013772	0.000433313199340404	-0.0209281704657556	0.527217383427582	0.151807919947962	3.97828840295699e-06	-0.0614227799718088	0.0632841843689351	-0.087770106751065	0.00789672571233206	-0.204777871377907	4.04651220564868e-10	0.0202730609511912	0.540230936167868	0.113814383864121	0.000562093753568742
FAM189A2	FAM189A2	black	-0.164423036508759	5.70628731932394e-07	0.458403927096729	9.80995845709426e-49	-0.284808537412921	1.55002387613595e-18	0.464525989638789	3.65312179588371e-50	0.0881936973104236	0.00760040185636109	0.179074494896277	4.93727709924445e-08	0.200270190217153	9.85717081481324e-10	-0.199234922625205	1.20586487705016e-09	-0.210297216620851	1.32256433660939e-10	-0.100587378365407	0.00231727491641971	-0.0204674391230091	0.536352994283995	-0.235056719703786	5.94923485189917e-13	-0.164389477964959	5.73699718252324e-07	-0.0356440653897406	0.281451431937649	0.258096503712249	2.16973438715122e-15	0.201544305773777	7.68003461201038e-10
PRKCD	PRKCD	black	-0.163969110712487	6.13541402283007e-07	0.323511488209241	9.77940925515323e-24	-0.215506314721798	4.47331309922578e-11	0.20629029763117	2.98771341215615e-10	0.317828608235693	6.35700492388695e-23	0.0202813026471053	0.540066226367509	0.109983393103211	0.000860847620088677	0.0520069628835611	0.115934232772326	-0.0623461353347814	0.0594079202797069	-0.15626224906705	2.03904684351919e-06	0.203616749293207	5.09961279451128e-10	-0.160562239436711	1.05063389345242e-06	0.0439878335282062	0.183712365200551	0.139666029243445	2.23744317127913e-05	0.231971369034431	1.2082047535849e-12	0.279565943118916	6.84779770257908e-18
PMEPA1	PMEPA1	black	-0.163308574251227	6.81575434036979e-07	0.757267379896285	4.18272298560368e-171	-0.460458336388357	3.27613961793575e-49	0.584261358725406	7.35401271153247e-85	0.323943953401082	8.46707538425934e-24	0.175383634524533	9.32758190204335e-08	0.286924736198347	8.4331184857556e-19	-0.168376819296194	3.00903689799461e-07	-0.2164161648332	3.69108662030758e-11	-0.216920798149458	3.31662269001484e-11	0.141869728559371	1.65221619839778e-05	-0.224688950134224	6.18092652534743e-12	0.0757986166091178	0.0218482932130823	-0.320108907005369	3.01401624981906e-23	0.202004774440448	7.01480833616227e-10	0.167397484801174	3.53083924557241e-07
TMPRSS2	TMPRSS2	black	-0.163074812294658	7.07347610555526e-07	0.729220311548532	1.33729525059315e-152	-0.333489451365257	3.31469122403968e-25	0.650349349560191	3.98347797002477e-111	0.265411578451787	3.23261380895951e-16	-0.0152267517773895	0.645522999371949	0.188972935633357	8.39148037952741e-09	-0.111842626302876	0.000701128101856394	-0.177777779306378	6.18319322752524e-08	-0.144353417074567	1.1676017348323e-05	0.0371793599221537	0.261230160422524	-0.212202042245656	8.92620473182134e-11	-0.0561956356464403	0.089342012167403	-0.0283356669728191	0.391928705392271	0.170706611123364	2.04923050368403e-07	0.160355327739897	1.08513530602864e-06
AUH	AUH	black	-0.160929623939426	9.91955258969264e-07	0.607842065757337	1.59237064626403e-93	-0.217342393292803	3.03245936323301e-11	0.507463322819331	4.81589040618062e-61	0.260376223071513	1.20639014564668e-15	-0.0282693337228321	0.393038552922919	0.110049189652012	0.000854663078825564	0.00905721493123313	0.78439011769982	-0.179073668455188	4.93798781083285e-08	-0.101323912257726	0.00215025108455326	-0.108400747413219	0.00102268541690464	-0.257713076125397	2.3935167227126e-15	-0.153947387836574	2.89264436993802e-06	-0.053909388037186	0.103173521946714	0.0981183661059605	0.00296741209792616	0.231528908060552	1.3363025965315e-12
ZNF552	ZNF552	black	-0.160923594573493	9.92892336575366e-07	0.514277783721651	6.44197732066112e-63	-0.23381308893753	7.92513901221611e-13	0.385856313034738	7.44902667896342e-34	0.452968136051028	1.72332270871687e-47	-0.0566765115311619	0.0866316648191136	0.037590829771452	0.255985490862403	0.138156953438606	2.74661836363564e-05	-0.0609575370066535	0.0653149787386756	-0.0240578080961092	0.46732749657833	0.135551693849245	3.89377153177593e-05	-0.229044344366091	2.344162200741e-12	0.107957050526463	0.00107286025604827	0.131248993119903	6.83502993863632e-05	0.161648859751442	8.86066843564705e-07	0.367536489137899	1.20812004515165e-30
SLC4A4	SLC4A4	black	-0.157605833782197	1.66060771783624e-06	0.63780775282936	1.21046612909442e-105	-0.300753292737857	1.38837081593704e-20	0.445207644237834	9.43717228097437e-46	0.328524084725409	1.81435255362941e-24	-0.0490644736692854	0.138070672287778	0.0436777201887475	0.186825058927197	-0.0125870052714097	0.703768383090422	-0.0759020188638466	0.0216683306448747	-0.0611280304484911	0.0645646298656533	0.113355495180821	0.000591947477605646	-0.216678985784195	3.49118093254177e-11	-0.0824844381716992	0.0125633578206478	-0.100570005711136	0.00232135396465767	0.0700567536256827	0.0341030299486645	0.174400562483969	1.10251327753159e-07
ABCC4	ABCC4	black	-0.157307719691571	1.73825797867588e-06	0.788991413925825	2.41492272965041e-195	-0.534989627550909	7.01286762106075e-69	0.534312462248501	1.11547066243449e-68	0.43823816375433	3.14962677965735e-44	0.160491069921764	1.06238036784443e-06	0.149420195134204	5.64860042775741e-06	-0.10806385561806	0.00106057878414429	-0.186504913346536	1.31725743657666e-08	-0.177847926081607	6.10864064654873e-08	0.251792880115442	1.06742365770732e-14	-0.318635809600674	4.88474153165669e-23	-0.0186263881481728	0.573633995150972	-0.395636901407296	1.18276295276869e-35	0.162412103299042	7.85608327294059e-07	0.261673576318004	8.61590907707001e-16
NKX3-1	NKX3-1	black	-0.15726472585315	1.74974012166595e-06	0.785530678584669	1.68310864589473e-192	-0.436638741941004	6.96456711513719e-44	0.595995404773188	4.41342515951998e-89	0.379673748502734	9.51550057977452e-33	0.185047782694222	1.71419807180745e-08	0.223336586962964	8.31839545863745e-12	-0.104492014848998	0.00155017450129415	-0.152912849868506	3.37639749492404e-06	-0.249697623625826	1.79532298468099e-14	0.171021122895055	1.94488457328396e-07	-0.295471737837317	6.84267977740355e-20	0.0856994232049168	0.00949912631552541	-0.183062928046646	2.44576545051686e-08	0.185403488604479	1.60775852871463e-08	0.232520348697173	1.06589724034763e-12
PLEKHH1	PLEKHH1	black	-0.154458653635003	2.6788167574037e-06	0.677871479833496	4.05083286365864e-124	-0.440763955260819	8.91765178394247e-45	0.353809614372793	2.26551196158292e-28	0.520963304282151	8.49309722634306e-65	-0.0303685997249708	0.358841583811223	-0.0208176533883859	0.529401524137304	0.0283609956345973	0.391505422926904	-0.260021977128527	1.32209776559333e-15	-0.222713409220633	9.53230513545821e-12	0.0941258668868556	0.00437677944810677	-0.348695663728379	1.49238422604944e-27	0.159722125958025	1.19761304810586e-06	-0.163702224656002	6.40204158564694e-07	0.260722860288806	1.10282816172465e-15	0.440695727791055	9.22814279030434e-45
CREB3L4	CREB3L4	black	-0.15368423191621	3.0089842087442e-06	0.787758626609737	2.52245960853256e-194	-0.602514156509639	1.6718060121886e-91	0.81020809767021	5.00683491083501e-214	0.161503599711121	9.06536360273225e-07	0.335442188860795	1.6840868640154e-25	0.487899667701629	6.79520517955013e-56	-0.385078025826714	1.02962310647004e-33	-0.29520735987058	7.40498859829448e-20	-0.261800369993096	8.33624325680776e-16	0.157472278457631	1.69497439991633e-06	-0.298570088846746	2.69522672310879e-20	-0.00876244063855982	0.791242477316492	-0.295394180914422	7.00311915173358e-20	0.378883452650054	1.31263517434869e-32	0.217380799486608	3.00778810133941e-11
ABHD17C	ABHD17C	black	-0.151690671454677	4.04787145449153e-06	0.626911589508998	4.39907855853285e-101	-0.361992482202033	1.03163223612034e-29	0.645509582605615	5.57975427329607e-109	0.285390794740011	1.31168382398499e-18	0.100330135806075	0.00237834984785847	0.244309893572908	6.68751386162892e-14	-0.115629234092956	0.000457216326620611	-0.114508035734507	0.000519614283041126	-0.00638182269193009	0.847129998573902	0.0172235355207617	0.60284016608969	-0.204630360707418	4.16750310724388e-10	0.111741963036827	0.000709018114694309	-0.0879469251716111	0.00777179815156057	0.102358173379084	0.00193427613459308	0.116114565378142	0.00043243395699036
TMEM254	TMEM254	black	-0.151560317847325	4.12659871334881e-06	0.666308571650995	1.7206269497016e-118	-0.27773328898425	1.14251789811097e-17	0.572196986476288	1.07475701454453e-80	0.357954397824035	4.79176748202775e-29	-0.0167484925075376	0.612879437757533	0.171034163145246	1.94067080917529e-07	0.00422978773252858	0.898329108265248	-0.177690082775012	6.27763645475527e-08	-0.205248645178233	3.68283044782892e-10	0.067199110832949	0.042131136863454	-0.27346052126161	3.71288903332289e-17	0.0174474014799011	0.59813487873956	-0.0585207906125047	0.0768454730603396	0.0266915323188348	0.41999422457687	0.0845049004646687	0.0105498189301109
SLC36A1	SLC36A1	black	-0.150414944099546	4.88425075178307e-06	0.457086911055025	1.97381557004604e-48	-0.272353515987772	5.02174355922191e-17	0.200821371676871	8.85014979212365e-10	0.266972008065638	2.13708017704185e-16	-0.0675735883129565	0.040995723922504	-0.00551200708495842	0.867758868103546	-0.0173944741059981	0.599245820207272	-0.099408847160631	0.00260934923227435	-0.0830705052726127	0.0119469381916304	0.152026915634626	3.85137546584309e-06	-0.124340315408941	0.000162812220595636	-0.00791850158357655	0.810948320182133	-0.0783316570647801	0.0177950703412109	0.172506600178193	1.51750579794278e-07	0.24780401742035	2.86042602319606e-14
PTPRN2	PTPRN2	black	-0.1499044923703	5.26320225031503e-06	0.710070961306318	2.9987348651765e-141	-0.328745894818103	1.68279492545829e-24	0.614211630001619	5.43027193473245e-96	0.31307683646357	2.94914523376678e-22	0.0356087850768182	0.28192824325529	0.133148420129642	5.34289058434127e-05	-0.0873472548386107	0.0082027945392649	-0.238980067161153	2.38156924440104e-13	-0.0947676176178885	0.00411559149884674	-0.102580984329439	0.00189043381419572	-0.225937137827628	4.69100935678955e-12	0.048415236522259	0.143366944337889	-0.177850927237117	6.10547046753053e-08	0.0909512191632214	0.00590289050680686	0.108901189496323	0.000968700430118816
SLC9A7	SLC9A7	black	-0.147256417097309	7.72490471002884e-06	0.726976362651876	3.2084473678507e-151	-0.478938432693003	1.20723443236567e-53	0.381653434369776	4.23409943046794e-33	0.562454282939923	1.86517196393281e-77	-0.0596510898669791	0.0713060458496568	-0.0309817614193049	0.349216601967092	0.0423162790498415	0.20095100704217	-0.123815060446051	0.000173608913348605	-0.212529800771253	8.33917931269465e-11	0.220920692547119	1.40734471145311e-11	-0.313050431549126	2.97417068288177e-22	0.130887051473908	7.16076496346697e-05	-0.20071024721905	9.04476086838311e-10	0.0975954196020605	0.00312484349168878	0.277572830406121	1.19467059877007e-17
GABRG3	GABRG3	black	-0.146743365928032	8.31473736501772e-06	0.573932252163126	2.77266599997555e-81	-0.272909640567277	4.31566776140913e-17	0.437234874280345	5.18391636579713e-44	0.192201214432613	4.61014785663551e-09	-0.0685886770909736	0.0380474001536598	0.108674464800712	0.000992823248162951	-0.0936971309747419	0.004559535350841	-0.250928699863396	1.3234924800282e-14	-0.136323089255834	3.51378718792187e-05	-0.0892074826736212	0.00693123042563679	-0.1192812749115	0.000299051069175768	0.0244321896471182	0.460424264260321	-0.121642662830234	0.000225811264916602	0.0347204372353492	0.294114607326589	0.0367897240824378	0.266264469921789
GTF3C1	GTF3C1	black	-0.146712090851706	8.35204906357349e-06	0.788130832437722	1.2442499777488e-194	-0.411498573473477	1.05629372176655e-38	0.641327383475241	3.71691703988281e-107	0.421296553844299	1.13916772018617e-40	-0.0196466285250918	0.552823086483837	0.205510198979625	3.49475396497492e-10	-0.0787673011993367	0.0171686562549509	-0.226210087452381	4.41547215293523e-12	-0.164220831859259	5.89375135384608e-07	0.114432316088991	0.000524101734409905	-0.287882926692151	6.39073195539115e-19	0.105990322116704	0.00132383059929106	-0.197861958339808	1.57281879683501e-09	0.240812135370879	1.54437160676971e-13	0.233720249352856	8.09610028872415e-13
CADM1	CADM1	black	-0.146597743396271	8.48983208819533e-06	0.454069084076266	9.68459095618395e-48	-0.253468572765151	7.01857282259744e-15	0.274772831494365	2.59099066058326e-17	0.307967356507937	1.48913768829579e-21	0.0335242844726089	0.311072825422908	0.0378984944936845	0.252111969230419	0.0335301522611019	0.310988094830941	-0.0673421986187619	0.041694198310447	-0.121525028297493	0.000229020838754248	0.154104194321814	2.82538297781264e-06	-0.248822700038758	2.2275033241574e-14	-0.22446969092065	6.48668081098343e-12	-0.261078504872241	1.00566855771861e-15	0.0102328469314807	0.757231755091304	0.170504185609503	2.1192246364035e-07
ARSD	ARSD	black	-0.145571710586365	9.82705141863636e-06	0.465231851731182	2.48902481248368e-50	-0.31007826517926	7.65725673099324e-22	0.317107781248596	8.03758737392625e-23	0.425689979006885	1.42285048290872e-41	0.0117992301468401	0.721511800553175	-0.00972975489358499	0.768819288431884	0.0402116539988585	0.224293724568526	-0.239025647685093	2.35614532771474e-13	-0.216528946191954	3.60396977130166e-11	-0.0337114982777924	0.308376961709494	-0.342470338561929	1.41355534144027e-26	0.276117088837177	1.78868803280807e-17	-0.0316753849903677	0.338527855116792	0.0541869139046556	0.101408944187162	0.157734667943123	1.62809015817207e-06
TBPL1	TBPL1	black	-0.144198882804892	1.1932974374816e-05	0.339573760781944	3.95505737833072e-26	-0.0572052672790189	0.0837283767682269	0.327002058780116	3.03606988643567e-24	0.122910072462658	0.000193803258144851	0.0299780300064744	0.365058436071576	0.188919724879252	8.47399913303464e-09	0.0295167436241073	0.37248684269907	0.00190337100176158	0.954149809840489	-0.0318453710711595	0.33594069870663	0.102523613592833	0.0019016346437099	-0.019371882155569	0.55839084559747	-0.200355518525951	9.69428175285438e-10	-0.158832076438351	1.37480961365069e-06	-0.0346319602568383	0.295347359845009	0.0296497942347265	0.370334703010679
SCIN	SCIN	black	-0.142474103626613	1.51917728643063e-05	0.418327604001149	4.56637498977818e-40	-0.103345727388498	0.0017467956036654	0.408185985984725	4.72332299925385e-38	0.114189516035177	0.000538735398207671	-0.034409065336215	0.298468257427231	0.0512264185202268	0.121515254398737	-0.0378217083075386	0.25307487090352	0.0100188298389414	0.762154645294987	-0.00076797282047439	0.981491829499483	0.0150762803177453	0.648789567092253	-0.0462927395547989	0.161769958248226	-0.236991134306021	3.79590775098485e-13	-0.0723614664662678	0.0286159402888452	0.0126495660019084	0.702366026455887	0.0480737541807281	0.146214389547185
KIAA1522	KIAA1522	black	-0.140638119894114	1.95841732437791e-05	0.601685949957946	3.41939451913832e-91	-0.393769967344915	2.63649517051256e-35	0.487544499874135	8.36832576885947e-56	0.480378151229488	5.30709222795945e-54	-0.0391168090674084	0.237174745115834	0.108121090391549	0.00105405094623878	0.0167246211082629	0.613385862012728	-0.12762586863008	0.00010833914925889	-0.0943636690192385	0.00427829517713929	0.19859276942583	1.36573351719227e-09	-0.319799696078641	3.33625085530916e-23	0.116476152811233	0.000414790485574035	0.0746416727071237	0.0239520573589225	0.273390855335668	3.78427597717232e-17	0.323965533324428	8.40636181204177e-24
ACSL1	ACSL1	black	-0.139907065496818	2.16493117309143e-05	0.637788892766964	1.23312098033843e-105	-0.209364275441035	1.60124378747425e-10	0.428664647913543	3.41862749641917e-42	0.497055209957663	2.90959891776894e-58	-0.162106932820713	8.24386001866422e-07	0.00827535041537827	0.802600574391895	0.142642743068282	1.48391502979111e-05	-0.0419270941385463	0.205128549349594	-0.0648115979342498	0.0500115971408973	0.170096011221019	2.2674432836812e-07	-0.184826117635959	1.78395009663647e-08	0.0510978509818795	0.122454328495928	-0.0687935155023231	0.037474803648748	-0.00502870888334982	0.8792608602558	0.189257415886425	7.96337232255206e-09
SORD	SORD	black	-0.136903452665032	3.25137177094414e-05	0.607367005542725	2.42000888024508e-93	-0.184430862305465	1.91521302705718e-08	0.518046293048913	5.68163344636407e-64	0.279642466474345	6.70242309387051e-18	-0.132192804166212	6.05021555780775e-05	0.0682892238150339	0.0388978354066806	0.0151023236606519	0.648223709933441	-0.164175696501056	5.9363982795451e-07	-0.114159464533936	0.000540572814877215	-0.00761515992898581	0.818061331393819	-0.169021697579757	2.70692235839333e-07	-0.0793100022087604	0.0164153807859015	0.0334203647378144	0.312575940385437	-0.0365010335038863	0.270037238110404	0.00835874286930919	0.800652978859079
KDM4B	KDM4B	black	-0.135416102001397	3.96446387681698e-05	0.590172002329975	5.77561027912675e-87	-0.446579628084981	4.68548535573405e-46	0.457389014718348	1.68179701276548e-48	0.370298517253113	4.08533409246717e-31	0.117435518204831	0.000371177854950316	0.159841272314286	1.17562718110579e-06	-0.120544160224634	0.00025749668826897	-0.218589213791639	2.32424477436043e-11	-0.160717260797684	1.02547816237641e-06	0.206456138329029	2.88955977527561e-10	-0.323543586939409	9.67545309486464e-24	0.0941439663945412	0.00436921213830233	-0.259923872721966	1.35602704249414e-15	0.331075563972914	7.60415126754247e-25	0.332018755482174	5.50214156176627e-25
ABHD2	ABHD2	black	-0.13477083447703	4.31786877121023e-05	0.70330981976099	1.84461191575917e-137	-0.268632834620422	1.37158095929023e-16	0.500524885072505	3.52653664422298e-59	0.382585052391516	2.8868844669916e-33	-0.159249489528572	1.28878199764279e-06	-0.0125530352433614	0.704530274611694	0.0142790058253767	0.666209005096543	-0.048208743688849	0.145083660595612	-0.0818545246443223	0.0132570849703764	0.237140133909467	3.66617014744789e-13	-0.136764230121346	3.31257203810484e-05	-0.266997361805796	2.12271040636644e-16	-0.240262641593314	1.75928508765205e-13	0.017191819385511	0.603508129146703	0.121017484386263	0.000243365143786073
ZBTB7B	ZBTB7B	black	-0.131770903842011	6.38988633329543e-05	0.581049255250829	9.82688642104175e-84	-0.44950714079652	1.04048277036575e-46	0.434338335805103	2.16447589920282e-43	0.395428343073213	1.29389378253432e-35	0.0366160495263159	0.268529781576056	0.168354227103081	3.02018947365103e-07	-0.072399667944148	0.028531793381231	-0.0765873480152452	0.020507818504745	-0.145034771401006	1.06046349173463e-05	0.339431485978158	4.15890655110419e-26	-0.195667925885299	2.39524926025269e-09	-0.0360559274712018	0.275925555484712	-0.167035559889408	3.74491984035497e-07	0.264724454111594	3.87545662506236e-16	0.285167381507893	1.39852828050171e-18
SLC45A3	SLC45A3	black	-0.130551035493833	7.47624273042454e-05	0.817644773195203	3.83544354860815e-221	-0.341176772256814	2.2410348005919e-26	0.653038835770919	2.45720668291416e-112	0.255650959399844	4.0466693678873e-15	0.0125690804085627	0.704170371166405	0.179874442275612	4.29381958990504e-08	-0.134386417953105	4.54237921909024e-05	-0.220173809778424	1.65373186362375e-11	-0.117144128488616	0.000383949554097286	0.0109050620738849	0.74183391803567	-0.202707006028324	6.1070329137048e-10	-0.0666532994139581	0.0438335307483615	-0.120860301874102	0.000247975379165455	0.15991858336164	1.16156907536001e-06	0.154126131104071	2.81609361553319e-06
DGKD	DGKD	black	-0.129786635505695	8.24348490676677e-05	0.621805068609594	5.23342435644388e-99	-0.46825351647538	4.76729378468014e-51	0.426273975052796	1.07662049615133e-41	0.433285909957049	3.62568162687812e-43	0.0997605805544987	0.00251884284018367	0.147793622654447	7.15020151993941e-06	-0.070482712439484	0.0330260518833536	-0.0937865561158341	0.00452085643410635	-0.0809350551731288	0.014330374887741	0.321478805051405	1.91907161726501e-23	-0.221979003907935	1.11863745866406e-11	-0.0179079252882694	0.588508179776659	-0.265796297564018	2.91978680576807e-16	0.386358151651355	6.04301227223717e-34	0.482098147173324	1.97787343998088e-54
PAK4	PAK4	black	-0.128518538165555	9.68239473167397e-05	0.571500378394462	1.84730181542598e-80	-0.407658375627822	5.9865396523399e-38	0.478091942718179	1.95371123325303e-53	0.279215905565889	7.55338532762532e-18	0.0642517594961991	0.0520281970064747	0.280296992158153	5.57704222021409e-18	-0.160694786160381	1.02908896982503e-06	-0.204346830172537	4.41003898964104e-10	-0.172765165124032	1.45304086836431e-07	0.24938783748844	1.93799181400923e-14	-0.209495751002119	1.55875653743975e-10	0.113528819639254	0.00058050251559118	-0.049615996149962	0.133690902174318	0.382245628991551	3.31965235821109e-33	0.277728820583542	1.14393939685625e-17
COBL	COBL	black	-0.125950355640153	0.000133515869542862	0.651761551034214	9.25860860047957e-112	-0.203098157729953	5.65212994830345e-10	0.485499527701558	2.76237946836921e-55	0.293762835094627	1.13839406695376e-19	-0.204189916251427	4.55012155436738e-10	-0.0188199042131718	0.569658295662154	0.00749996389334724	0.82076650184683	-0.228046240301149	2.93255058797005e-12	-0.0952283718732436	0.00393686590209687	-0.0296361642007107	0.37055481839187	-0.182012024880851	2.94751805300496e-08	-0.080780877346667	0.0145176487626926	-0.127406435511556	0.00011136109337131	0.00520201863391337	0.875133212754881	0.0534393551829155	0.106217613465206
SLC2A12	SLC2A12	black	-0.125509393105666	0.000141003856344694	0.633526739307835	7.88050967409119e-104	-0.100119838088514	0.00242936822237686	0.394534778710219	1.89968503213595e-35	0.416124534061007	1.26799886544907e-39	-0.305420923783902	3.29821512985205e-21	-0.131963414140797	6.23272016484568e-05	0.191243309930238	5.51276822515048e-09	-0.177445332732481	6.54865594107307e-08	-0.10421104834412	0.00159638987299186	-0.0304965615127671	0.356819303099247	-0.166591769137312	4.02452729314955e-07	-0.136086772691473	3.62628968010405e-05	-0.170924207058904	1.97647931035841e-07	-0.221776836888655	1.16889661485353e-11	-0.0145501423697175	0.660264221250711
BBS4	BBS4	black	-0.123573725202186	0.000178791814964347	0.648140518289491	3.84325547508958e-110	-0.319487214111417	3.6964614005081e-23	0.570657913130987	3.55031415091621e-80	0.234613069380948	6.5913319928838e-13	0.0907188866302578	0.00603147182745038	0.22216183456093	1.07500937463269e-11	-0.100908828988765	0.00224297214044261	-0.168373376877471	3.01073367133228e-07	-0.156635112315335	1.9264544772291e-06	0.097266268814744	0.003227793170248	-0.200827997990011	8.83867490951639e-10	-0.171470933817158	1.80451520052831e-07	-0.228129892482149	2.87813860353448e-12	0.199210944748322	1.2114925593413e-09	0.227645575138784	3.20744597484193e-12
DHRS13	DHRS13	black	-0.123203040831574	0.000187036285071187	0.499373535716313	7.12257398513829e-59	-0.33518780079574	1.83990271472269e-25	0.442661096347416	3.43231997942966e-45	0.38456439320246	1.27422530229923e-33	0.0414642535687174	0.210178334310302	0.160740648722525	1.02173355266917e-06	-0.0153185244833539	0.643534057418336	-0.0929152967798591	0.00491065958381653	-0.0763444539788623	0.0209127820647143	0.100989156275301	0.00222474818582393	-0.178657645687073	5.30860937112944e-08	0.283227422063395	2.4343182268724e-18	0.00746760456116463	0.821526786774107	0.1543950270518	2.70457792057568e-06	0.170579918758184	2.09277194947378e-07
NCDN	NCDN	black	-0.12294986245152	0.000192870897684632	0.46266489944951	1.00034933183195e-49	-0.307902304096806	1.51984580835359e-21	0.384958328106108	1.08209446932504e-33	0.185522099655271	1.57371241731461e-08	0.107899780284347	0.00107949970324246	0.214373792663792	5.6756477741103e-11	-0.146956637704354	8.06450885640933e-06	-0.0506571185718469	0.125716511569765	-0.113718320174632	0.000568224989495569	0.288738362520588	4.98466903232538e-19	-0.086179481323966	0.00910382821509796	-0.182923667890033	2.50715486239314e-08	-0.345385149385121	4.96448573988088e-27	0.292630474655224	1.59203958045178e-19	0.197102724387185	1.82024133343368e-09
PSD4	PSD4	black	-0.122181147113673	0.000211649922767649	0.721493074889637	6.62691071071951e-148	-0.402781999211566	5.24543333366327e-37	0.550949466643442	9.11977799615602e-74	0.436709470382848	6.72500855496969e-44	-0.0110812057134372	0.73781587012211	0.153137879023871	3.26499789210642e-06	-0.0237871387076835	0.472353845922784	-0.129426207663247	8.63048934894721e-05	-0.136544090481441	3.41157683613459e-05	0.126819536169021	0.000119838430139686	-0.289592092935273	3.88658091698159e-19	-0.00221424148030276	0.946671629701685	-0.0626541365879284	0.0581595090872414	0.330341762829868	9.77316049926432e-25	0.386595562318468	5.47294235838442e-34
C6orf132	C6orf132	black	-0.121804261609111	0.000221470839049745	0.653703367578574	1.22915045742232e-112	-0.233316997051521	8.88157555523239e-13	0.507291967219286	5.36101079614482e-61	0.479506849948594	8.73117881504012e-54	-0.0920815566645247	0.00531183521970027	0.0365242049801872	0.269733076213564	0.116009850894722	0.000437672590069584	-0.0647536722747333	0.0502171705505222	0.0401677898046339	0.224799997787955	0.0867035443620028	0.00868909355684019	-0.237851587011104	3.10424379384648e-13	0.125746754649023	0.000136925497752759	0.152365890457693	3.66254153910752e-06	0.131460911125013	6.65086114534391e-05	0.257445942827623	2.56268363093384e-15
EXOC6	EXOC6	black	-0.121626562090384	0.000226248058499937	0.570409798649299	4.3020104657777e-80	-0.221501998855506	1.24077810206587e-11	0.287644811084751	6.84736254355538e-19	0.470644071535396	1.27441698231374e-51	0.00567739287445131	0.86382914226225	-0.0618642263463518	0.0614057076482321	0.185598084174097	1.55227032150875e-08	-0.0795280717858546	0.0161209589459751	-0.0724694322008997	0.0283786717462827	0.225781528343525	4.85555245481419e-12	-0.206249687383982	3.01223983696461e-10	-0.0812562072912199	0.0139471019467902	-0.269206204874835	1.17602741796934e-16	-0.125306225162001	0.000144585152670814	0.129248920267369	8.82707796870866e-05
CCNG2	CCNG2	black	-0.120048943789903	0.000273101747624248	0.59893797051369	3.6187908048855e-90	-0.28601416212189	1.0965067967586e-18	0.254936813227852	4.84847866150453e-15	0.496623362869535	3.77716436751518e-58	0.00220796253887189	0.946822629308922	-0.0425312074178884	0.198670682568662	0.16050247810641	1.0604890004053e-06	-0.084909517254572	0.0101828997314336	-0.167663224277831	3.38121280501211e-07	0.295729241360024	6.33556581749047e-20	-0.256448268746144	3.30491194295549e-15	-0.0477837569189008	0.148666281263537	-0.309521062171711	9.13167020082266e-22	-0.0217088977381877	0.511919765237804	0.249583476125136	1.84664996312801e-14
TUSC3	TUSC3	black	-0.119961457469676	0.000275948923006304	0.629214947254189	4.94870225703068e-102	-0.237770418109306	3.16381716879472e-13	0.489638434007821	2.44300280165737e-56	0.358599925360266	3.75419681472025e-29	0.0277893138842618	0.401126471302898	0.175309220029022	9.44669759021904e-08	0.0608141171363022	0.0659517221574999	-0.145988421298296	9.26137230320247e-06	-0.133908543002164	4.83689640785061e-05	0.114118684039148	0.000543075549506837	-0.237356424703498	3.48554305425921e-13	-0.0714948407461834	0.0305830050083292	-0.21768534213074	2.81897870234771e-11	-0.00426311629941344	0.897532387862064	0.131791099754845	6.3732241341765e-05
BRINP3	BRINP3	black	-0.114930618915529	0.000495219945071554	0.437205092474071	5.26102690445044e-44	-0.052781078720911	0.110599837193641	0.399257946577677	2.46200882192299e-36	0.198314895310333	1.44114015688451e-09	-0.225576311821886	5.0812108321018e-12	-0.0155857420641071	0.637757334246374	0.0702790360543938	0.0335373380845713	-0.0783547073099522	0.0177614321189929	0.0122950620784435	0.710325798337007	-0.146930261256188	8.0950619034504e-06	-0.15578058092064	2.19386165126738e-06	-0.0577805766817443	0.0806593488828668	0.0597133856782099	0.0710105000873591	-0.0962490076386481	0.00356576959658619	-0.016081394961217	0.627100438892382
TNK2-AS1	TNK2-AS1	black	-0.111355128717673	0.000740111013358061	0.61158902990818	5.72121718439993e-95	-0.382182164221394	3.40743333018639e-33	0.486356042351557	1.67680257467428e-55	0.165551052612059	4.7613205340058e-07	0.0520128531839925	0.115892894082507	0.241417506914251	1.33736654486392e-13	-0.178821649447459	5.15939741551969e-08	-0.218130402601808	2.56371807356616e-11	-0.104124931410578	0.00161080650906141	0.0487656163702383	0.140489650629364	-0.190994346682823	5.77414290988705e-09	-0.1418019795153	1.66780228352496e-05	-0.309010787887336	1.07261186255395e-21	0.230736348478921	1.59982695044374e-12	0.213435241520206	6.90652306870312e-11
TESK2	TESK2	black	-0.109718916003123	0.000886127436107519	0.549114884323996	3.42837554919065e-73	-0.271317371152889	6.65360138191257e-17	0.304093651726724	4.9766445645768e-21	0.430443268096184	1.44740206870487e-42	-0.118503790559561	0.000327668491434667	-0.0816883992781724	0.0134455832657575	0.06797214753137	0.0398158375140765	-0.139598084025766	2.25829674362635e-05	-0.132705340093304	5.66052525294114e-05	0.0606889385475778	0.0665116454807109	-0.230126508585183	1.83663932958312e-12	0.205617812526525	3.42012019210588e-10	0.108727431338991	0.000987138576412756	0.126906333252908	0.000118547534171453	0.252213772532642	9.6100636315491e-15
AQP11	AQP11	black	-0.107127791912779	0.00117277945828477	0.651121136718977	1.79617172331639e-111	-0.336713918581883	1.08069735523073e-25	0.485613740608602	2.58469456636085e-55	0.210597337063304	1.2434289661283e-10	0.00769522460619338	0.81618242847999	0.233531071320563	8.45572580789557e-13	-0.127343700994513	0.000112239532601988	-0.161689842568809	8.8037253223601e-07	-0.205119116156293	3.77958825951237e-10	0.137644728013475	2.94316603419951e-05	-0.195810439767717	2.33103570701066e-09	-0.158765418577247	1.38904832536854e-06	-0.184093221557902	2.03471625582314e-08	0.161474478200623	9.10694402490864e-07	0.146052118596642	9.17768958065804e-06
PVR	PVR	black	-0.105724662710165	0.00136159938943407	0.444835752455108	1.14032592777203e-45	-0.295834405392851	6.13929423369094e-20	0.347134294459576	2.63543920738249e-27	0.28107722318536	4.47677773462352e-18	0.0935387476794658	0.00462877566837323	0.0968315101068112	0.00336850267527975	-0.0706093080772382	0.0327116291291872	-0.123129733864853	0.000188708413063253	0.110938886437597	0.000774976656335576	0.191837929790056	4.9341480973628e-09	-0.0899775892358232	0.00645874574171264	0.131180146734006	6.8958909038103e-05	-0.205504324389503	3.4988735752036e-10	0.189300064719171	7.90104677031559e-09	0.209656616902247	1.50826581274892e-10
KIAA1324	KIAA1324	black	-0.105549558397816	0.00138703388545206	0.516329851198043	1.72356580925438e-63	-0.189287955675194	7.91869421591949e-09	0.459890376194472	4.43982851645766e-49	0.381291103910079	4.91254406311282e-33	0.0493184919997751	0.136039930090448	0.0566287036675202	0.0868981201349167	0.053831044879268	0.103676033658788	-0.0490290789145931	0.138355476464129	-0.0601491293332785	0.0689711560649543	-0.0318085515967812	0.336500003514735	-0.197601702013988	1.6537011650388e-09	0.253361364375682	7.21005370285966e-15	0.0857420449100058	0.00946342187769775	0.0681343622424452	0.0393439245836292	0.150042815562254	5.15782562499978e-06
CAMK1	CAMK1	black	-0.102974219778142	0.00181527405285133	0.555675000266879	2.89778518559984e-75	-0.269647530104756	1.04445257275373e-16	0.458227196777521	1.07767969338511e-48	0.171440601514822	1.81366492718687e-07	0.194703804965477	2.87712580020555e-09	0.293141799483125	1.36854994537441e-19	-0.107264896844205	0.00115568807194205	-0.286994377957848	8.26514284251224e-19	-0.184500898653535	1.89129093902862e-08	-0.0707372521926358	0.0323964609807923	-0.230213872475903	1.8007190257625e-12	0.0468465796700462	0.156804506933851	-0.224661599270805	6.21828301880274e-12	0.194427086890937	3.03202647308146e-09	0.149228423179454	5.80854406461649e-06
GEMIN4	GEMIN4	black	-0.10050324413379	0.00233709055201912	0.478471818168213	1.57438165760961e-53	-0.198700690135043	1.33749443498209e-09	0.44138870343517	6.51609730872854e-45	0.330882724409877	8.12306724058232e-25	0.177935712616867	6.01656470218561e-08	0.113037162028829	0.000613515684122855	0.0479347296015632	0.147385942598324	-0.0967847073643514	0.00338397814935258	-0.00557241849877103	0.866323051139338	-0.0492282937432472	0.136758364957421	-0.247228785472758	3.29265375955111e-14	0.0327178522564087	0.322862300088516	-0.00606340242140986	0.854670420764118	0.225242102570085	5.47085916169701e-12	0.271881767863567	5.7089675357275e-17
DMXL1	DMXL1	black	-0.0998074037175728	0.00250701319514084	0.583949808032231	9.46843539028142e-85	-0.0794992440119631	0.01615961242074	0.267172908817705	2.02579102599102e-16	0.471339824312916	8.66365941350082e-52	-0.287107146471942	8.00011609517283e-19	-0.197643176220632	1.64054609339876e-09	0.27580009283284	1.95238330959767e-17	-0.097657595903955	0.0031057353211225	0.00722782266986664	0.827165650222205	-0.0962234916137144	0.0035746458390266	-0.235979643973563	4.80365204252178e-13	0.00402164592184628	0.903307028197399	0.00340000401083447	0.918196060323858	-0.104075187696591	0.00161918840462797	0.206776138649533	2.70897269594673e-10
GRTP1	GRTP1	black	-0.0979048757198484	0.00303078879210608	0.525121517241152	5.47616179183304e-66	-0.226090518185349	4.53416835866313e-12	0.536679287643462	2.19258529493492e-69	0.219032463958369	2.1137221170318e-11	0.0987267051959282	0.00279338516476401	0.256877707286293	2.96257805632186e-15	-0.0681350811709249	0.0393418436850664	-0.0356316628818405	0.281618988781198	-0.0114779168258441	0.728792713129109	0.0926473871790145	0.00503648315500164	-0.172021290981506	1.64603551184629e-07	-0.130222840257885	7.79701078975914e-05	0.142263331828482	1.56437145567932e-05	0.421700006313993	9.42282286134747e-41	0.42933810431396	2.47048166245571e-42
LDLRAD3	LDLRAD3	black	-0.0977836149042832	0.00306733273329433	0.619237836351862	5.59410249232733e-98	-0.234648723495638	6.53731354413116e-13	0.418625680463209	3.97471117897799e-40	0.451221905388579	4.28029729274775e-47	0.0424207202640447	0.19984054746529	-0.0243801956943929	0.461379563990339	0.0855731102819994	0.00960564479453645	-0.108672339779476	0.000993051947696166	-0.0749409276549403	0.0233917352484326	0.106843223841723	0.00120900016875148	-0.158653685912005	1.41323352767123e-06	0.00199505116911571	0.951943938479828	-0.260342766012502	1.21687795052168e-15	0.0165359941690992	0.617393988492596	0.194097540341802	3.22709344399248e-09
PAQR4	PAQR4	black	-0.0974758666171589	0.00316188577423075	0.564633923489318	3.5920783029081e-78	-0.244597802518916	6.23864456847809e-14	0.478979354515607	1.17942344142602e-53	0.284797701137172	1.55484186843997e-18	0.0011885062402514	0.971360537626209	0.219439768853184	1.93677759466713e-11	-0.0379405285514069	0.251585941967487	-0.0559666737497307	0.0906562515388747	-0.0979120134943673	0.00302865011252539	0.275590207498587	2.06879756946331e-17	-0.153132168256406	3.26778094004274e-06	-0.0862985766786767	0.00900805918120796	-0.0374727961814449	0.257482441894537	0.200914063648261	8.69094335920381e-10	0.175997394084929	8.39897397763284e-08
GNE	GNE	black	-0.0966921959708617	0.00341475760261935	0.608390645508831	9.81199448042467e-94	-0.169077811134933	2.68206375280711e-07	0.422913512343391	5.31669738736705e-41	0.429193714927657	2.64882944835305e-42	-0.0880079423818219	0.0077290997461236	-0.0552713212934556	0.0947429563591718	0.149982607103978	5.20344301464179e-06	-0.149258735704531	5.78297770559372e-06	-0.062458740616076	0.058948950755809	0.000477474842205928	0.988492208319361	-0.242753959075643	9.71993748730364e-14	-0.0472646071720015	0.153133735075549	-0.20583020829518	3.27734791783816e-10	-0.129045636300708	9.05768965775242e-05	0.0804411572151809	0.0149379143765631
CCDC86	CCDC86	black	-0.0945974320818592	0.0041834434879127	0.41602510119148	1.32757806733777e-39	-0.284084746984313	1.90649340143093e-18	0.393027477608901	3.62126594860363e-35	0.166585058341107	4.02890595938075e-07	0.147799467527152	7.14417913671491e-06	0.272876442953894	4.35492384030236e-17	-0.144286836150955	1.17860737919534e-05	-0.0970043257354934	0.00331191640112047	-0.0473838274845236	0.152098894106423	0.252512000506526	8.91984873505525e-15	-0.0849999845105004	0.010102429514817	-0.0461189518053245	0.163352227781045	-0.110954074238615	0.000773678172474949	0.178668361038891	5.29873429017869e-08	0.0997860748819396	0.00251239551545916
ELOVL2	ELOVL2	black	-0.0942699336916871	0.00431687299925704	0.534452381169936	1.01355638603876e-68	-0.292272694691993	1.7694603875336e-19	0.319404363081052	3.79824798970675e-23	0.251804807921016	1.06425428905551e-14	0.0835123335981908	0.0115000812003653	0.130382375661481	7.63949661144086e-05	-0.0403846207377458	0.222305302361263	-0.158810670549353	1.3793667566576e-06	-0.0866609358219544	0.00872217240817362	0.157305905783921	1.73874094553239e-06	-0.156384584813034	2.00142745317436e-06	-0.151820431851844	3.97093096001961e-06	-0.25351957876276	6.92923588755243e-15	0.072059299311234	0.0292890784915073	0.159964638640356	1.15327136588681e-06
GCSAML	GCSAML	black	-0.0905374117936417	0.00613365299937322	0.295515851714518	6.75304685129206e-20	0.029371252668227	0.374849045760709	0.245649273218943	4.83682089366551e-14	0.129858075371117	8.1687477862575e-05	-0.0506799846981024	0.125545616523586	-0.034141760712504	0.302239855570013	0.051732524125432	0.117873129284577	0.0735272471603592	0.0261421225149656	0.0392031386764368	0.236140498524563	-0.0044133625225846	0.893942039110369	-0.0303118266407538	0.359741112757641	-0.224820802991848	6.00389738307433e-12	0.0421154663616335	0.203098742120576	0.00503410931946383	0.87913219021395	0.0979212154947242	0.00302589496031198
PIGH	PIGH	black	-0.0899726169044642	0.00646170126406975	0.570497869208134	4.01859577141257e-80	-0.264684514685968	3.91646567729745e-16	0.489533382537117	2.59919423461855e-56	0.236640063320262	4.11965239843342e-13	0.0533276970729493	0.106951098856908	0.281323360444175	4.17632997055272e-18	-0.0252182504349433	0.44611704918105	-0.215252773586566	4.71872382716184e-11	-0.126337857642229	0.000127246045800291	-0.0235721008989228	0.476368209796417	-0.24679665368914	3.65893991602791e-14	-0.0464123703003468	0.160687498246764	-0.133201237316428	5.30617218329009e-05	0.12261759147741	0.000200787580685227	0.152012795593948	3.85944010762117e-06
KBTBD11	KBTBD11	black	-0.0893725282422737	0.00682743626954378	0.560703485786632	6.94228460095962e-77	-0.18025807236983	4.01480324650089e-08	0.397331334752055	5.68850748440209e-36	0.268053360229824	1.60167186339743e-16	-0.0464679890156221	0.160186105689721	0.0423422899960118	0.200674029144	0.0348476852076195	0.292347704749778	-0.199070594789909	1.24494944631351e-09	-0.143658344559776	1.28748177019798e-05	-0.111347418501004	0.000740743402905485	-0.20720081925161	2.48621826984818e-10	-0.0760596199237401	0.0213965178333407	-0.0742107462160819	0.0247793196445062	-0.00715767257287611	0.828817041800978	0.0676452134544852	0.040781532172321
TMCO4	TMCO4	black	-0.0887770294885383	0.00720862406848365	0.488515677906185	4.73255955843981e-56	-0.243738969242289	7.67336489778708e-14	0.475909718846429	6.71641874073115e-53	0.209190132414414	1.65926222505224e-10	0.0783552146869379	0.0177606923079113	0.241196864143483	1.40945242912251e-13	-0.0923965824842737	0.00515690294925657	-0.141076366694757	1.84374736214181e-05	-0.113819168094713	0.0005617900154593	-0.0158897309571813	0.63121230818289	-0.174811217353545	1.02825413397915e-07	0.0426491511945036	0.197427389576317	0.102695896525823	0.00186818055885826	0.366459102648556	1.83885692033016e-30	0.309418553255497	9.43195891127524e-22
TIGD6	TIGD6	black	-0.0884955771864554	0.00739533572625263	0.560734678099995	6.78208252330047e-77	-0.313701071287888	2.41453091220308e-22	0.510353876223595	7.81789020931058e-62	0.24994199335619	1.69010594262392e-14	0.11757538080557	0.00036518949266283	0.266494054072018	2.42659998974994e-16	-0.0522432529255831	0.114284982887791	-0.231095104229875	1.47477417013345e-12	-0.294819251955329	8.31398717504936e-20	-0.0166001488526349	0.616029482982202	-0.31470144488263	1.75064005979841e-22	-0.0554526441418743	0.0936633454642738	-0.161979311110812	8.41142784595183e-07	0.0305801662875646	0.355501910644225	0.0756449780660281	0.0221180852312752
GLUD1	GLUD1	black	-0.0871980878085546	0.00831326746765597	0.62521141366613	2.18095596565678e-100	-0.212654986592743	8.12506143420067e-11	0.417640590805219	6.28410209813465e-40	0.269547824313339	1.07284901707178e-16	0.0513920710068229	0.120313607605717	0.0738894107135606	0.0254121713457718	0.0357022465620719	0.280666310845339	-0.272853846875717	4.38184454899651e-17	-0.147242983891355	7.73982579720522e-06	-0.0505447626194126	0.12655885885218	-0.252643983504149	8.63016233092187e-15	-0.126797370564631	0.000120170204416485	-0.164982424973275	5.21709698259769e-07	0.033984926951228	0.304467412049507	0.162665718117003	7.54722114471286e-07
IL17RB	IL17RB	black	-0.0866894336703741	0.00870003587907397	0.424376213506508	2.65896402524701e-41	-0.33412363721558	2.66175439448551e-25	0.378757964198283	1.38131628414487e-32	0.229834391967457	1.96191551907518e-12	0.0830976016666757	0.0119190973898497	0.0695224015167644	0.0354963202759953	-0.138756309871059	2.53245572393139e-05	0.0358047627666078	0.279286530474046	-0.0894757444317716	0.00676323627866008	0.30078244480177	1.37607454212903e-20	-0.0591884746839335	0.0735324253049769	0.110067318537546	0.000852966298762644	0.00732533469305709	0.824871404557327	0.30966765882	8.71857417277083e-22	0.263203605092283	5.77900084210421e-16
CTH	CTH	black	-0.0865776548123454	0.00878715162749552	0.496895399027273	3.20473685927949e-58	-0.209289528461876	1.62590033591762e-10	0.274531104350635	2.76891835844662e-17	0.416756960824551	9.46518413279151e-40	-0.139286756336502	2.35623285401799e-05	-0.162914315744644	7.25582323021769e-07	0.133625618185046	5.0196885717228e-05	-0.163729688191322	6.3740982953179e-07	-0.065930071879795	0.0461782964039838	0.0187480707016261	0.571132549960255	-0.195047551625711	2.69539139104201e-09	0.0162637823484792	0.623198292936948	-0.084306619647548	0.0107338762224329	-0.115763795194239	0.000450215873348822	0.085250223254574	0.00988278009672791
MEAF6	MEAF6	black	-0.0854957940776329	0.00967136815324487	0.445490693394145	8.16996992764207e-46	-0.150008869016349	5.18349825518842e-06	0.266840918017221	2.21291924412503e-16	0.225083165720566	5.66627517911754e-12	-0.0498660031779276	0.131741232553185	0.119823038477062	0.000280510455036929	0.0696217097979694	0.0352337715862918	-0.19603193343422	2.23454522078597e-09	-0.156214555416247	2.05389602270618e-06	0.000520665792661957	0.987451329935493	-0.200319759525884	9.76222305246539e-10	-0.0228346990521018	0.490274812066722	-0.0483502545559436	0.143905498108607	0.0523063324898043	0.113847834732936	0.171279833597001	1.86291301178472e-07
SYT7	SYT7	black	-0.085177623350475	0.00994606372937728	0.756678908298558	1.085060393631e-170	-0.290253499177744	3.20324486487602e-19	0.64158736716993	2.86847564173234e-107	0.310795905753946	6.10006448858629e-22	-0.0674654131470882	0.0413210203792408	0.146477833086594	8.6366465323509e-06	-0.0919755603723994	0.00536490114030012	-0.113146636919483	0.000606017330550568	-0.0888350072185475	0.00717069122030975	0.057799878964962	0.0805579824331839	-0.127546652635232	0.000109421058367137	0.0370323674307873	0.263121611131973	-0.0650180446494129	0.0492846547917858	0.18156579114614	3.18952200363121e-08	0.156277642389105	2.03427622551792e-06
VIPR1	VIPR1	black	-0.0816155190638819	0.0135290221617251	0.541780618159625	6.29460029179554e-71	-0.289062451953173	4.53581451026265e-19	0.494362103103565	1.47218884137796e-57	0.189150692391401	8.12143304931896e-09	0.0290600058183145	0.379933428229895	0.178207228288313	5.74020089589749e-08	-0.116573187669862	0.000410171263419284	-0.287712838526065	6.71372141672645e-19	-0.193408459996488	3.67519375257743e-09	-0.0742415096982774	0.0247194537498522	-0.296214257088696	5.47906188187759e-20	0.020063093097537	0.544435573111682	0.0909114427613952	0.00592472770463784	0.347374515912664	2.41516203197555e-27	0.31065800562035	6.37278042834682e-22
DIP2A	DIP2A	black	-0.0797352250860752	0.0158455777014522	0.674751771448032	1.41701444346113e-122	-0.31391939844171	2.25114396570037e-22	0.381757080861458	4.05772443145606e-33	0.468209764600349	4.8833289779705e-51	-0.0672681128598933	0.0419199490066117	-0.00388384421914195	0.906604795335548	0.071208770254683	0.031257282831245	-0.0908897936714833	0.0059366435508057	-0.0752245948650797	0.0228711224035017	0.183235698228969	2.37162611432636e-08	-0.211924307914277	9.45504925079502e-11	-0.0921537941362486	0.00527594196967541	-0.212609960187355	8.20144925201236e-11	0.353284578579507	2.75370182167232e-28	0.564080189552043	5.46499640670085e-78
DLGAP1	DLGAP1	black	0.0792213122825433	0.0165364660701548	0.350225418820551	8.52225000950294e-28	-0.0028802441384946	0.930667146008759	0.234786005237454	6.33334415905018e-13	0.121560686559294	0.000228043441828168	-0.204944410163545	3.91402633444761e-10	-0.0874130749823963	0.00815446667232248	0.0789067944994798	0.016972202278563	-0.185251010137899	1.6525764686614e-08	-0.0772615207833831	0.0194193815056147	-0.173903678177866	1.19930816911521e-07	-0.160629568425133	1.0396362418079e-06	-0.269559374041753	1.06952109859751e-16	-0.0888379796140759	0.00716875131271192	-0.063061485449731	0.0565419131954956	0.0252482604300753	0.445575888522009
SEMA4A	SEMA4A	black	-0.0780962643165963	0.0181417923831236	0.488402351023104	5.05851335781386e-56	-0.272297174208427	5.09932863847518e-17	0.490516733750155	1.45389104551701e-56	0.171254892857261	1.87066783313489e-07	0.00392908431391172	0.905521963194432	0.181332496776271	3.32359365482421e-08	-0.125090796445213	0.000148475884645274	-0.0866542173278305	0.00872739850744472	-0.0362083106317722	0.273899910116956	0.042796091069168	0.195886402646726	-0.124291900471501	0.000163780365867729	-0.0703483966309254	0.0333624692543837	0.111841586503913	0.000701209183537256	0.267717948158418	1.75179593937056e-16	0.185300663028273	1.63785062964414e-08
PPM1E	PPM1E	black	-0.0748025443845475	0.0236494150504917	0.541237701862378	9.21164069340807e-71	-0.343841574501444	8.65222565569507e-27	0.306890918350692	2.08609902896149e-21	0.287335102818056	7.48970776799733e-19	-0.052576657471581	0.11198932378586	-0.0408349617195993	0.217187392515216	-0.0850499270550482	0.0100582484648285	-0.177849093810297	6.107406962796e-08	-0.180233668815816	4.03201656764784e-08	0.144840226932522	1.09005815402003e-05	-0.16852960221177	2.9346513916568e-07	0.0754675396689669	0.0224332658282569	-0.286727703868459	8.92680956892935e-19	0.045128663818789	0.172591386106743	0.0654958027656383	0.047636256681699
OTX1	OTX1	black	-0.0655347546748036	0.0475039262493286	0.503690009490714	5.03570373522161e-60	-0.375674028768747	4.8037515410151e-32	0.517097266679862	1.05023862975186e-63	-0.0131293562673042	0.691645000164407	0.0449614466004105	0.174189249995611	0.266080225926117	2.70821284233929e-16	-0.319867378830881	3.26292613109098e-23	-0.0785632828763204	0.0174595692991242	-0.136645536785496	3.36560914020922e-05	0.264144433630585	4.5147714101633e-16	-0.0751455280091216	0.0230152134009855	-0.342391608749805	1.4538533297388e-26	-0.354556051236072	1.71554626013718e-28	0.234993347327238	6.03705200720749e-13	0.0700512353921574	0.0341171763861687
SLC2A10	SLC2A10	black	-0.0654713931626216	0.0477193404484778	0.661357119731076	3.70765486644649e-116	-0.156933582080383	1.84064817713832e-06	0.498073136963716	1.57053784227631e-58	0.400614755259581	1.36052494430073e-36	-0.268180520193243	1.54813141612463e-16	-0.0934087227519647	0.00468632755195721	0.102790969530372	0.00184995113888463	-0.0737085286749455	0.0257745133461297	-0.0779306078848776	0.0183893235019528	0.0333762670928176	0.31321521826373	-0.153172068068811	3.24838383225483e-06	-0.09545964454583	0.00384983473965547	0.0217593452066922	0.510939308051331	-0.0107188789274051	0.746088628376364	0.120526265270169	0.000258045739556067
SLCO5A1	SLCO5A1	black	-0.0630913441254647	0.0564248287189005	0.359376704976165	2.79683202506225e-29	-0.152674769406078	3.49821635485785e-06	0.164987543917121	5.21281255204725e-07	0.175019333535659	9.92489444847772e-08	-0.0860542435822371	0.00920551444928809	0.0167170137371729	0.613547288735785	-0.00751202862171529	0.820483083132271	-0.056240774740122	0.089084730816976	-0.0661657452625703	0.0454029036682415	0.103599211208627	0.00170144174485377	-0.077017713682867	0.0198070426478018	0.0199856623732196	0.545990222330656	-0.0775480151684177	0.0189723183959338	0.0885646749899941	0.00734910040729137	0.125748003439309	0.000136904337356664
CDYL2	CDYL2	black	-0.0617205849676639	0.0620118162971198	0.574671392647627	1.55307558343705e-81	-0.180768716884304	3.67051087468927e-08	0.311177528399593	5.40401895374001e-22	0.481418674870079	2.92299897008025e-54	-0.0983233502602256	0.00290769897380519	-0.0766786100627405	0.0203574365696742	0.192815194896244	4.10896072847157e-09	-0.189825767717766	7.17064090258382e-09	-0.0714478010846152	0.0306930147529218	-0.0552463790915437	0.0948922400445271	-0.254077271235746	6.0224668463322e-15	0.179890425414481	4.28182921660063e-08	-0.147302976622336	7.67340040610499e-06	-0.0612756528900511	0.0639206877886801	0.145898629706324	9.38057353443375e-06
SHROOM2	SHROOM2	black	-0.0604865324415608	0.0674252730690046	0.62913454318653	5.34255206801693e-102	-0.206143092599336	3.07755492151518e-10	0.303887573408357	5.30387598560228e-21	0.567815019467038	3.17451223416505e-79	-0.252344162790647	9.30206329610695e-15	-0.181301474110315	3.34182804439851e-08	0.221758626172654	1.17353076860234e-11	-0.115797066255153	0.000448500434334945	-0.132488451519342	5.82244047526322e-05	0.128664463394764	9.50549824579248e-05	-0.218101827450894	2.5794052156273e-11	0.0528940281680905	0.109837950907354	0.0049290895588296	0.881634943964742	-0.0289176837741203	0.382272368471364	0.187416695928438	1.11590741020043e-08
HPGD	HPGD	black	-0.0596270679067531	0.0714202801654519	0.201012395814374	8.52509808287192e-10	0.0311247700866547	0.346995508467121	0.226354068084089	4.27657392952618e-12	0.0271431931701887	0.412169200500459	-0.0629226850681506	0.057088843161045	0.0577102587760409	0.0810295001287542	0.0250057133222008	0.449960340712034	0.0867472371120783	0.00865528927468369	0.0848863093340582	0.010203634677587	0.096640785166272	0.00343197226552528	0.0765156036657603	0.0206267172597563	-0.2016358106306	7.54312729700414e-10	0.0868545849426503	0.00857273406379696	0.0219298752145543	0.507632287699085	0.0468092152463794	0.157135825713252
CUX2	CUX2	black	-0.0590190180288546	0.0743620222567364	0.555395844230612	3.55813836391326e-75	-0.177473767981764	6.51659699303583e-08	0.359095511480026	3.11163809467089e-29	0.436135193738152	8.933367714545e-44	-0.0792024276391779	0.016562349520284	-0.0572507619727409	0.0834822941942312	0.132603282898466	5.73617693334661e-05	-0.228032511110629	2.94157649664588e-12	-0.152476608123821	3.60280735426468e-06	-0.0728377089488264	0.0275820233244287	-0.289644914780545	3.82709439955158e-19	0.194914444324917	2.76439904365408e-09	-0.0252808627714941	0.444988404379573	0.0668140429367882	0.0433262474487062	0.238161599455598	2.88666797809707e-13
CLSTN1	CLSTN1	black	-0.0584001974655387	0.0774566154533934	0.601203433285009	5.18300714222378e-91	-0.182948655317499	2.49603094765161e-08	0.432678979136787	4.87789679049836e-43	0.498184784333926	1.46764983584797e-58	-0.0470502766715694	0.155007572692253	0.0217248385947391	0.511609845452361	0.160758321415932	1.01891272040327e-06	-0.146587347369244	8.5024657770547e-06	-0.107434293647784	0.00113488865929789	-1.36821287480976e-05	0.999670230723751	-0.267263056744154	1.97772651223625e-16	0.15707388178612	1.80159214029469e-06	0.0676236372797454	0.0408459548644157	0.188849526627782	8.58406771554193e-09	0.300606466224295	1.4519700674903e-20
HGD	HGD	black	-0.0568043339977794	0.0859224847618634	0.4578525045922	1.31510310162794e-48	-0.161997061448721	8.38792704509508e-07	0.40974995165793	2.33376476021826e-38	0.162911568137723	7.25898393018599e-07	0.0610609505259297	0.0648589995979886	0.165407387269256	4.87271328304382e-07	-0.0449101035840564	0.17468207071113	-0.255022833153364	4.74418926794033e-15	-0.129187253714287	8.89644264006841e-05	-0.213470329964472	6.85613938627699e-11	-0.158301100044719	1.49223220472759e-06	0.158388071553034	1.47236094160124e-06	0.0801833073909128	0.0152640054098245	0.0977747160173828	0.00307003029573886	0.0791610820191695	0.0166191422265573
CBFA2T2	CBFA2T2	black	-0.0540540480583316	0.102250720690586	0.6706782417402	1.37653697339561e-120	-0.26297387076453	6.13717148466034e-16	0.355368404797619	1.26650343127418e-28	0.50606612252411	1.15246649352164e-60	-0.0945542144657349	0.00420083464253669	-0.0285705655751639	0.388013812728233	0.125290506873345	0.000144865757744163	-0.146363318810545	8.77911320169178e-06	-0.14424538914341	1.18550830156166e-05	0.0933812827698546	0.00469855542620703	-0.243202269398404	8.72946867304153e-14	0.0984557889646085	0.00286970319138079	-0.0966907643520539	0.00341523590914571	0.296944770089157	4.40018086711452e-20	0.483245433871205	1.0207299484722e-54
INPP4B	INPP4B	black	-0.052970465850211	0.109324703809518	0.463874601716045	5.20108006677346e-50	-0.053329077368489	0.10694200725837	0.287756250938727	6.62978488906149e-19	0.249413700278459	1.92566687440819e-14	-0.21785579832943	2.71840809763432e-11	-0.0798046728817208	0.0157541855242186	0.139886104776835	2.17114712422291e-05	0.00689710137788245	0.834957664205299	0.0376579250417626	0.255137256826429	0.0681339448858026	0.0393451326420556	-0.0243250255825134	0.462394427917598	-0.323362883266865	1.02752604508464e-23	-0.06773835500274	0.0405044135424814	-0.0720052306560025	0.0294109510899714	0.0973011249133293	0.00321674685897463
CYTH1	CYTH1	black	0.0527711315037212	0.1106671340427	0.523944766004462	1.19422041533634e-65	-0.0563182738710145	0.0886443955450222	0.506671555170124	7.9001871084763e-61	0.296475701042018	5.06586648118738e-20	-0.0691544346872447	0.0364837164864313	0.185020556318789	1.72262086690165e-08	0.0920611357491998	0.00532202177676599	0.189513139841657	7.59669092894269e-09	0.170833804619461	2.00639671776358e-07	0.0570626071848825	0.0845038352193924	0.00263411352022733	0.936578913330621	0.0213712406365997	0.518507347534381	0.195839100850474	2.31832538534568e-09	0.401323563058408	9.9693588838083e-37	0.481044884788648	3.62228572590036e-54
LGALSL	LGALSL	black	-0.0526438759102857	0.111530919541757	0.557408446235897	8.06387093525684e-76	-0.183936809938508	2.09249587834618e-08	0.299435894378944	2.0731977779568e-20	0.295310330836575	7.18075429742014e-20	-0.017658948341885	0.593703878807385	0.0550778443874934	0.0959058883345715	0.0699461853409836	0.0343874372298691	-0.196604192867731	2.00288116383931e-09	-0.0685299929464756	0.0382128058043909	0.0402400167137648	0.223966800292559	-0.190376134369852	6.47630141297438e-09	-0.0191600658024416	0.56270181649819	-0.106227665373822	0.0012909062656194	-0.0147762428834551	0.655323168839714	0.11559209534533	0.000459166226194846
SEC14L2	SEC14L2	black	-0.0524557450019092	0.11281763431184	0.43646567377024	7.58709618204079e-44	-0.0959842781916518	0.00365884195715251	0.455830095265533	3.83557956206035e-48	0.104932983618268	0.00148011553337712	-0.0179941426789583	0.586713879029053	0.169343896640145	2.56715254759149e-07	-0.0409891017220254	0.21545525334444	-0.164036940803668	6.06937190941289e-07	-0.100404184593643	0.0023606199697041	-0.16313884855539	7.00195892640164e-07	-0.181727266613612	3.09980725895022e-08	0.016967124774201	0.608249829188466	0.165290006303941	4.96558470006188e-07	0.16211236880913	8.23679429044963e-07	0.104035924811149	0.00162583254374418
FECH	FECH	black	-0.0500600355714052	0.130243298768585	0.461321203007332	2.06224628979963e-49	-0.153102957752375	3.2820517548501e-06	0.290835788895555	2.70068517601306e-19	0.118225848919537	0.000338505457841842	-0.131131324429943	6.93936018758468e-05	-0.01171589588628	0.72339775533363	-0.0679359221649492	0.0399218763664286	-0.0596926747624339	0.0711086460084599	-0.140629437060757	1.96075633012784e-05	0.157224743541446	1.76048326638916e-06	-0.0220816956081011	0.504697562542609	-0.260954983456739	1.0384195582241e-15	-0.091597920522613	0.00555786925456728	0.0234192482029866	0.479232999697513	-0.0223112308426829	0.500277603063359
PPM1K	PPM1K	black	0.0491481921546328	0.137398826289636	0.45300089748492	1.69407239815785e-47	0.00038431010916625	0.99073749190961	0.348403787897273	1.66017791277428e-27	0.193464534857334	3.63657648824657e-09	-0.201650497080437	7.52137629434073e-10	-0.0010511240058347	0.974669857369906	0.122687629697565	0.000199093919592969	-0.077885656893813	0.0184569982673701	-0.0519366565109402	0.116428543311868	-0.130470381486706	7.55389627664031e-05	-0.10650157267582	0.00125384846391535	-0.110927901331467	0.000775917088448739	-0.0337133105049034	0.308350941404159	-0.0337179085041997	0.308284928952097	0.0659124172801136	0.0462368276171959
EHHADH	EHHADH	black	-0.048910134020047	0.139315879242776	0.465191274446555	2.54459689761047e-50	-0.0320931687389498	0.332192088219753	0.427909595397638	4.91626569745935e-42	0.145657768717189	9.70759439563789e-06	-0.295960344509771	5.91213198649856e-20	-0.075212055523029	0.0228939216966132	0.0210084113690534	0.525634469557867	-0.011794081085753	0.721628281168201	-0.024263249111847	0.463532291193115	-0.0469052372253498	0.156285444212237	-0.0163044809632016	0.62232898755636	-0.232194972585235	1.14812577748717e-12	0.0108697810881101	0.74263956897444	-0.101577098809744	0.00209543090049749	-0.070668246137572	0.0325661212749407
CNTNAP2	CNTNAP2	black	-0.0477150473607736	0.149251779441404	0.580191180329031	1.95464686764851e-83	-0.199225962436667	1.2079648773386e-09	0.400051902012357	1.74062950122607e-36	0.213355783077078	7.02195780340657e-11	-0.100856820038561	0.00225484420210374	0.0178204097469535	0.590332080476969	-0.0247716095138228	0.45421521996081	-0.132861982930268	5.54624392641015e-05	-0.105249264463275	0.00143167315116182	0.0431228786387054	0.192490903512276	-0.138584856744438	2.5920428247222e-05	-0.127725300585648	0.000106995396036129	-0.169626928556864	2.45013746537528e-07	-0.0145975889251762	0.659226119316821	0.0194228884572949	0.557355144500101
BASP1	BASP1	black	-0.0470323021502405	0.155165506021948	0.252483678124593	8.98324680402327e-15	-0.0060969135021214	0.853876217447934	0.239909814008572	1.91247034158873e-13	0.110735623404169	0.000792550181653223	-0.151692538509991	4.04675435142597e-06	0.107968366432259	0.00107155285188017	0.0417904470935699	0.206610177829865	-0.0389687626078483	0.238955803414215	0.124558255123888	0.000158520308630332	-0.130629035918264	7.40186142180108e-05	0.0243523262250863	0.461892072443327	0.158025209043673	1.55698573308845e-06	0.208956649134462	1.74027838664699e-10	0.0465317611713757	0.159612665486317	0.0892536991217452	0.00690202402392501
BNIP3	BNIP3	black	-0.0455909501793089	0.168230929012995	0.599377312385945	2.48551918278716e-90	-0.357441539275016	5.814599531547e-29	0.512843779673361	1.61004171667965e-62	0.179009561309863	4.99342053179913e-08	0.184970014863851	1.7383629530289e-08	0.279729125610491	6.54146303073823e-18	-0.140502847580975	1.99516044409796e-05	-0.283483949305487	2.26285315230111e-18	-0.197429160595238	1.70953917906578e-09	0.105603170193227	0.00137920050691987	-0.31135666817129	5.10494154992893e-22	-0.0915223021705445	0.00559725228368072	-0.280784739719749	4.86158523427587e-18	0.16694932124056	3.79774593342401e-07	0.152100653527491	3.80952149882619e-06
ABAT	ABAT	black	-0.0448708510103704	0.175059540540894	0.721492756803222	6.62981038134249e-148	-0.197878177526819	1.56790766918018e-09	0.576021962223989	5.36554943314702e-82	0.351887087700116	4.62083768394522e-28	-0.202257748055396	6.67358808338573e-10	-0.0236775597180146	0.474397157740509	0.0516515685490763	0.118449901748569	-0.206818063391322	2.68614415698439e-10	-0.116940614266734	0.000393111573488088	-0.087032113607419	0.00843774803942532	-0.210604189278274	1.24167724449631e-10	-0.117843817163129	0.000353947954496699	-0.0914883608798775	0.0056150109490014	-0.023397320405274	0.479644742658104	0.0648360127128408	0.0499251623466503
RCAN3	RCAN3	black	0.0442802522931043	0.180812562959001	0.503012232416862	7.65274176791309e-60	0.0155954296570022	0.637548316625701	0.390684614455015	9.80574970637399e-35	0.197077749938191	1.82899218276035e-09	-0.254668512520452	5.18844886961921e-15	0.00663171294573311	0.841222150412007	0.116597916476969	0.000409001773811597	-0.0366109217795479	0.26859686521235	-0.0722354589716184	0.028895013091201	-0.0812759319713416	0.0139238591584542	-0.0380404943391339	0.250338010728675	-0.175677540102884	8.87115737238412e-08	0.143588154623248	1.30021902596709e-05	-0.0471507013207186	0.154127432183689	0.0403863107545322	0.22228593632789
GCNT2	GCNT2	black	0.0384404226404522	0.245388668150208	0.422575790050221	6.23610076617115e-41	0.108062604720628	0.0010607218696917	0.412583708294145	6.44335909750457e-39	0.144479029165614	1.14710451662979e-05	-0.252533953260825	8.87101133246409e-15	-0.0306824517726949	0.353894331578628	0.114286661465618	0.000532835374395883	-0.0689899292953731	0.036932649549215	0.0481591441686254	0.145498347415298	-0.258904914646412	1.76317540280555e-15	0.00298986503704097	0.928035390472594	-0.0112077295956743	0.734934108448693	0.295505797368296	6.77337331456965e-20	-0.104799399743689	0.00150102488333315	-0.06318691980949	0.0560514028836616
ARG2	ARG2	black	-0.0355005125545422	0.283394953687862	0.578828389150241	5.80186452895124e-83	-0.0923435493918554	0.0051826962393231	0.469600295995218	2.27006639474848e-51	0.252636713570348	8.6458755465573e-15	-0.215893623421018	4.12231017544852e-11	0.0120581668711046	0.715662573444119	0.0741568451624259	0.0248845136684247	-0.177874716189995	6.08039797444502e-08	-0.0521798986481791	0.114725361433499	-0.196458267931084	2.05963279514533e-09	-0.114103880671707	0.000543986708168183	0.0564255235297678	0.0880379139363339	0.0721369509048629	0.0291148081589954	-0.0778636289358321	0.0184902412482809	-0.00892777176591124	0.7873971490685
INHBB	INHBB	black	-0.0346775272563748	0.294712042590134	0.375346200195931	5.47997185329771e-32	-0.167657279814695	3.38449204003347e-07	0.242111815133081	1.13333004370176e-13	0.332591237557694	4.51858448621695e-25	0.0772140156662683	0.0194943928057602	0.0972894601223014	0.003220439734962	0.077916098428011	0.0184111440891805	-0.038990734961647	0.238690873508961	0.0199169214416438	0.547372237193759	0.0477160423491081	0.149243288278916	-0.018612999608904	0.573909541480717	0.203632591623487	5.08359067502977e-10	-0.0725804219774177	0.0281365232974057	0.10269396752345	0.00186855212761259	0.212976762084796	7.59902415766606e-11
TMEM98	TMEM98	black	0.0343378437242056	0.299470095824072	0.4115440777387	1.03466184919152e-38	-0.043084217264776	0.192890348484583	0.426589630324387	9.25784256461616e-42	0.128459565380711	9.75476061467515e-05	0.110300076457073	0.000831456538025868	0.16059623370995	1.04506730251284e-06	-0.0311081144939432	0.347253726689831	0.0465906214744908	0.159084769600369	0.00795705013571146	0.810045503001764	-0.110606417897775	0.000803912107504069	-0.00100723841919474	0.975727085894372	0.0659783441180276	0.0460185748633816	0.158961267253191	1.34761129313887e-06	0.173678399334063	1.245851248961e-07	0.135518569248908	3.91093032047541e-05
SHISA6	SHISA6	black	-0.032127948750802	0.331668113866716	0.440736518542204	9.04124387062643e-45	-0.0931833676472404	0.00478760835068684	0.374211056524904	8.63626647047107e-32	0.212350881257856	8.65479361904614e-11	-0.200176840834954	1.00384239941012e-09	-0.0957667156731915	0.00373697659883707	0.0220905096851906	0.50452745894989	-0.0845967369322117	0.0104655239912092	-0.056112781351955	0.0898158151316374	-0.0151183308361185	0.64787601436105	-0.0917003518039468	0.00550491982982358	-0.220216606288109	1.63854050455372e-11	-0.00111071458057329	0.973234358302751	-0.046808162567645	0.157145167720047	-0.0219654007451064	0.506944769930267
MCCC1	MCCC1	black	-0.0319750252534601	0.333975950427659	0.461502718570674	1.87059411833072e-49	-0.304713711550105	4.10759754218968e-21	0.318032421002664	5.94836433572293e-23	0.361708616532396	1.15007127714558e-29	0.148041320712085	6.89918414518138e-06	0.181930533287524	2.99034350096411e-08	0.0175799370510201	0.595357071755183	0.0620889099852669	0.0604674605749392	-0.0945638780119147	0.00419694027176123	0.417726448053977	6.03852367604912e-40	-0.190627959051528	6.18080720966237e-09	-0.158893773797185	1.36175547116191e-06	-0.136617252362177	3.37836607806065e-05	0.314312221544429	1.98421816563726e-22	0.441858547020865	5.1442646982157e-45
SDK2	SDK2	black	-0.0317244434719832	0.337779886670133	0.527632124131178	1.02704411520643e-66	-0.156831454053588	1.86958757911344e-06	0.355619976671637	1.1526928148577e-28	0.378149055240769	1.7686013164377e-32	-0.198022652273647	1.52481443670746e-09	-0.0522287695602821	0.11438554012615	0.113667296202649	0.000571506806632961	-0.124500420195607	0.000159648778300042	-0.0932736730595723	0.00474678750727424	-0.0471419660639021	0.154203838729109	-0.178162852456391	5.78451393161064e-08	0.0312761071584326	0.344654863198558	-0.00319548732630937	0.923100995250433	0.0323972076490114	0.327629685092564	0.144341222853914	1.16961005285221e-05
UNC80	UNC80	black	-0.0306104929002767	0.355024800720544	0.508639282897233	2.30337437490875e-61	-0.232188393959626	1.14985082488983e-12	0.314578543865413	1.82129607648764e-22	0.249271426478955	1.9944335783908e-14	-0.0777922729672721	0.0185982859100332	0.000121248496863357	0.997077652046688	-0.00923941185366394	0.780163038411434	-0.155154716977231	2.41192000302343e-06	-0.134326899352903	4.57811270663816e-05	-0.0364873564473599	0.270216881064347	-0.158954504486232	1.34902213959385e-06	-0.0442500678413052	0.181110310367374	-0.126277502596617	0.000128204034035745	0.150352799834921	4.92895088918932e-06	0.237560732867994	3.3229513515981e-13
ACADL	ACADL	black	0.0290665252701075	0.379826497447064	0.426511085214437	9.61231361386249e-42	-0.0797226123591216	0.015862225701274	0.426282849680517	1.07206366997449e-41	0.00602334003532907	0.855620081090635	-0.210792685660305	1.19442265198145e-10	0.0670522266737041	0.0425836851867664	-0.0993751598656134	0.00261817142425185	-0.137504620827765	2.9992085312192e-05	-0.0247477925647183	0.454649362802544	-0.0966651446999841	0.00342380578427252	0.0553144025559128	0.0944855496174979	-0.210505318126611	1.26718790401112e-10	-0.0067470842077153	0.838497557299249	0.0369804636728823	0.26379174043957	0.00100142032122916	0.975867250391077
GMPR	GMPR	black	0.0278956290287422	0.399326603707816	0.425980051802814	1.23891033141162e-41	-0.0250752453299889	0.448700941420395	0.542393992383604	4.0904807413821e-71	0.0399762019232641	0.227020827735025	-0.0103065209611913	0.755539342337002	0.237712660182376	3.20688940421717e-13	-0.0720586362043195	0.0292905705256556	-0.0777172358345734	0.0187124989799589	-0.019579099556324	0.554189044038172	-0.234161574763689	7.3144057571232e-13	-0.0687230902735703	0.0376708358818086	0.0916325318147248	0.00553992666239287	0.161996600859699	8.38853604959791e-07	0.0808385769786159	0.0144473124615822	-0.0024828616653982	0.940213557931164
BEND4	BEND4	black	-0.0278352421747992	0.400348330071626	0.626746257532786	5.14237267834556e-101	-0.468694777800605	3.73984114746013e-51	0.333246264764117	3.60510895413596e-25	0.384255158587304	1.44843070687511e-33	0.0948461283696102	0.00408462708069611	0.0367324255852818	0.267010382824822	-0.0713805748256456	0.0308508228357955	-0.268947711715083	1.26053425602962e-16	-0.182519547104315	2.69387367372378e-08	0.126819292329112	0.00011984207523491	-0.314452808505967	1.89649720420124e-22	0.154494947414018	2.66422758958332e-06	-0.379208056090857	1.15028534818324e-32	0.147029444285652	7.98074376160603e-06	0.227618901207233	3.22661688921029e-12
PRIM2	PRIM2	black	-0.0274753077314444	0.406470776321253	0.480634705175946	4.58218863657772e-54	-0.0459675527928772	0.164740126239903	0.377228147193786	2.5676308887342e-32	0.0681747349102118	0.0392272125293028	-0.159642499794981	1.21252590739557e-06	0.0665687035614904	0.0441025079564762	-0.00993873267122171	0.763999551793893	-0.148057338927415	6.88324436019138e-06	-0.0908601721430839	0.00595298242961224	-0.131359021264984	6.73881615978849e-05	-0.084133873697521	0.0108965478987242	-0.204806827884084	4.02316681245786e-10	0.0218874380366616	0.508454205143225	0.028461442993379	0.389829516282555	0.0490585389414427	0.138118394620283
ANKH	ANKH	black	-0.0256602116972088	0.438185150943267	0.506426557087813	9.20531517105463e-61	-0.0768531662239734	0.0200724757233427	0.319913028658567	3.21437287221607e-23	0.331848310551155	5.83393263403946e-25	-0.0713221001006376	0.0309886524490727	0.0253840526278518	0.443131864505154	0.131164858069543	6.90947553634999e-05	-0.0205959048504336	0.533797736914615	0.0267547618234066	0.418893556205466	0.0130856520759802	0.692619069076905	-0.00351365985992391	0.915471576736385	0.0193761032971512	0.558305098380816	0.0644044988398723	0.051471389822483	0.0802133930502008	0.0152256377168563	0.217347585567985	3.02911244112703e-11
FLNB	FLNB	black	0.0252933780255226	0.444763000546948	0.517472516036348	8.2392749937454e-64	-0.139500190338308	2.28866697888644e-05	0.183756446544517	2.16109855475627e-08	0.51784707265397	6.46477100999273e-64	-0.231519588616651	1.33913894743108e-12	-0.130407777784285	7.614695263028e-05	0.256594513447136	3.18417635141818e-15	-0.166786193282678	3.89964114699364e-07	-0.0945354459145029	0.00420840764597594	0.0429840059383238	0.193928550737002	-0.246997748217666	3.48376364516818e-14	0.153123740074554	3.27189242506227e-06	0.0244638151442672	0.459843740650134	0.0734254732439345	0.0263504796819577	0.298292803159445	2.93095371132765e-20
ELFN2	ELFN2	black	-0.0247578260366288	0.454466441071754	0.492535541851278	4.38496614174748e-57	-0.308716295259001	1.17683857567312e-21	0.385304977494671	9.36966532358906e-34	0.114764511510893	0.000504678751502222	-0.0532545078032075	0.107434051288143	0.105943273625437	0.0013304483553277	-0.196505522766213	2.04108581715024e-09	-0.114029034740416	0.000548615340323807	-0.108233641059828	0.0010413222451834	0.101620552786698	0.00208615190567108	-0.0193408259795212	0.559021909406898	-0.0860450793152355	0.00921299492126356	-0.171365657910487	1.83646402630702e-07	0.230001875232882	1.88910066117478e-12	0.124177185546596	0.000166095930028009
ARHGEF7	ARHGEF7	black	0.0237889686848284	0.472319763601255	0.489841945005445	2.16648988829808e-56	0.0228910379129782	0.489204687597185	0.336280160311458	1.25752745600393e-25	0.275055121859093	2.3974236797504e-17	-0.251961177399209	1.02355021802749e-14	-0.142642543593318	1.48395627567137e-05	0.151406376190777	4.22145896169113e-06	0.0260803698318945	0.430720187130659	0.0990064120436208	0.00271653655419882	-0.088886487821985	0.00713715925744637	0.0355005522661175	0.283394414792003	-0.149109481190691	5.90991001166488e-06	0.0546564130678908	0.0984784700107909	0.193266918995727	3.77445030841594e-09	0.370655406386035	3.54853318300764e-31
SLC1A4	SLC1A4	black	-0.0204933551551193	0.535837015065912	0.542468925666441	3.88042401559887e-71	-0.260949130347	1.03999723827112e-15	0.523529893452091	1.57089291721029e-65	0.17477980297858	1.03375972303437e-07	-0.0827875576755859	0.0122411157930659	0.191551328094089	5.20526465543779e-09	-0.111501954297481	0.000728163554437102	-0.0558179905961739	0.0915179747409343	-0.167150447918703	3.67564319217694e-07	0.103046318356373	0.00180179483392724	-0.0576438981537407	0.081380081894926	-0.0997514888962155	0.00252114570501764	-0.241090549439769	1.44553387673299e-13	0.0397633754656898	0.229506110440934	-0.0319148206165908	0.334887355112558
TMEM220	TMEM220	black	-0.0157183743986747	0.634898189189923	0.375765224024839	4.63081691329838e-32	0.112415938497051	0.000657723350277537	0.395099863770281	1.49028204441692e-35	0.0303787760135758	0.358680497120173	-0.20355446977885	5.16307733446294e-10	0.047525660320285	0.1508747079571	0.065789012353605	0.0466477023313291	-0.110896635369755	0.000778599551768697	0.0231913469744468	0.483521738691243	-0.2984490172944	2.79575761420534e-20	-0.0416229740517256	0.208436604213038	-0.191566268591373	5.19078074673031e-09	0.190090066618318	6.82863004288498e-09	-0.0157785234911663	0.633603346117326	0.0176994970782584	0.592856272455262
SPTBN2	SPTBN2	black	-0.0136835152880619	0.679338668515843	0.708284420034988	3.08104932408434e-140	-0.535117987532133	6.42150534070145e-69	0.52412739041213	1.05833165772817e-65	0.383330597474382	2.12290798029726e-33	0.0483338636170079	0.144041586258171	0.185029098275188	1.71997400339747e-08	-0.17305055485648	1.38495832920418e-07	-0.14171297786836	1.68849035643545e-05	-0.172555934265634	1.50499646728744e-07	0.364113084715323	4.56470539349223e-30	-0.278363994601361	9.58391544085983e-18	0.0048928478450167	0.882498905096683	-0.278698027730809	8.73056713452649e-18	0.334454344757873	2.37354009288346e-25	0.287248730105235	7.67920764556708e-19
CCDC154	CCDC154	black	0.0131534170716566	0.691108955735884	0.442793630865781	3.21011934857418e-45	-0.30207010334833	9.28002632817869e-21	0.24315908697031	8.82039072481889e-14	0.336316190590175	1.24180859072546e-25	0.0124420220001918	0.707022179155931	-0.00511242848315209	0.877266528600318	-0.0410002005705243	0.215330915246575	-0.0102931076041463	0.755847382122445	-0.0334261380994942	0.312492308274191	0.243790735342722	7.57839410459325e-14	-0.09828971464828	0.00291742152489981	0.0972990420986324	0.00321740596030043	-0.148018419449818	6.92203451055684e-06	0.31237141832995	3.69493962437663e-22	0.304872189558558	3.91068639484713e-21
AFF3	AFF3	black	0.0122770620039681	0.710730810442042	0.507247601054548	5.51188257350579e-61	0.044038940265016	0.18320309500598	0.408366153513135	4.35569631065819e-38	0.167587557316704	3.42318365142204e-07	-0.324837016858608	6.28322480355299e-24	-0.0929249568041713	0.00490617625034308	0.101773047850041	0.00205388562426395	-0.0947838713441984	0.00410916367404481	-0.0196858426590068	0.552030630996289	-0.168760798256791	2.82544958210035e-07	-0.0295014952955087	0.372733982919524	-0.2252420884187	5.47087626403242e-12	0.0192979597253465	0.559893522432189	-0.119164100594777	0.000303208998826755	-0.0363680160915964	0.271787842847477
PPP1R13B	PPP1R13B	black	-0.0119644595688661	0.717777463524097	0.656021332150772	1.08211108663306e-113	-0.161634119321892	8.88123580466074e-07	0.529688841156758	2.5796009785512e-67	0.367266442698026	1.3424658131116e-30	-0.12203597256614	0.000215383526483756	0.048905511131369	0.139353309249631	0.0557999471447088	0.0916229949322831	-0.0846444128393825	0.0104219995235766	-0.0460123170539527	0.164328845368447	0.0419220258420221	0.205183365506943	-0.115874642746126	0.000444524257077013	-0.0182482164361761	0.581441034270247	0.125715787318457	0.000137451215311975	0.295054652070611	7.75031037023103e-20	0.347514530439475	2.29528648908518e-27
HOXA10	HOXA10	black	-0.0117762378199443	0.722031976371038	0.360115869188062	2.11192219895864e-29	-0.162613616733105	7.60970347550159e-07	0.2541212020246	5.95621031661789e-15	0.168348841411103	3.02285398191379e-07	0.193381304641557	3.69403786388661e-09	0.197222074359726	1.77898131764538e-09	-0.0125608964198556	0.704353935074514	-0.117310673972045	0.000376600483151752	-0.187865855186514	1.02803363197875e-08	0.0765854805581126	0.0205109057789944	-0.139674883949118	2.2347390228719e-05	-0.0943251061547938	0.0042941282068868	-0.144032250293774	1.22160825560258e-05	0.135790368935544	3.77222838594043e-05	0.14866026430348	6.30820524945583e-06
AK1	AK1	black	0.00529040986060191	0.873029333037649	-0.530138655789284	1.90445345729807e-67	0.292479321984774	1.66474559528855e-19	-0.322292694763502	1.46598868048058e-23	-0.407190708967186	7.38339034606913e-38	-0.0292648741240898	0.376582053428422	0.0104269196089539	0.752776111518671	-0.0945985173848664	0.00418300759285651	0.075458258586928	0.0224498583875837	0.0375711256665117	0.256234965879226	-0.162422432355295	7.84327010355964e-07	0.341068551289512	2.32889212566468e-26	-0.0199659945609087	0.546385461086636	0.160213598736653	1.10939326534981e-06	-0.00624606833764028	0.850343093303731	-0.243452996420088	8.2194445649359e-14
MAGED2	MAGED2	black	0.00512321260395622	0.87700969025892	0.420602134548861	1.57820440380305e-40	0.0275522328720028	0.405157621316398	0.409636084015071	2.45699810460367e-38	0.214939480746918	5.04018467620039e-11	-0.0394221527363812	0.23353096469305	0.174756028178777	1.03794534848403e-07	0.109632637901112	0.000894521743889388	-0.0748500764846641	0.0235606309042471	-0.02321993984894	0.482982527876879	-0.135009295889875	4.18392579942856e-05	-0.152333602796569	3.68013908443661e-06	0.135720237746495	3.80756384789554e-05	0.0574947335503398	0.0821726018824405	0.0548600493428833	0.0972286074338529	0.129663037957125	8.37431294603386e-05
SPECC1	SPECC1	black	-0.00453630795065456	0.891005691752372	0.409429399019077	2.69740960668569e-38	-0.0939363872087069	0.00445671490879906	0.352474022234977	3.71913957577318e-28	0.200942053853749	8.64341840114038e-10	-0.0893932149252171	0.00681452561392198	0.117269497426439	0.00037840514476253	0.0131607370079612	0.690945907421834	0.184722442138587	1.81751097786994e-08	-0.0366324088656089	0.268315837667521	0.278912430602886	8.22275827113095e-18	0.0534316701185533	0.106267968941087	-0.107685750117997	0.00110464991604529	-0.0763812098186023	0.0208510578387053	0.0801299465028866	0.0153322646502298	0.0872997904550572	0.00823780348646734
SLC23A1	SLC23A1	black	-0.00261523926546332	0.937032398989876	0.501876835552231	1.53949315099336e-59	-0.103156859177165	0.00178130689053002	0.483969791637806	6.71373740153518e-55	0.151207703942433	4.34696913013717e-06	-0.0792131194650599	0.0165476908551833	0.103218273985312	0.00177001670171027	-0.0284066869392207	0.390742549052124	-0.142828243738947	1.44602740752511e-05	-0.0639590088662028	0.0531094747507918	-0.0829422395022781	0.0120795103802085	-0.124799781911947	0.000153888166794207	-0.154058545539234	2.84480762465463e-06	0.018690952493272	0.572306091363917	0.117016756975652	0.000389660079996072	0.121525350031039	0.000229012002480251
WDR93	WDR93	black	-0.00254472382779449	0.938726830007249	0.504600960045164	2.86503023004169e-60	-0.273478879215547	3.694299415117e-17	0.449599543031023	9.91981874604789e-47	0.0741562786573041	0.0248856213145997	-0.0238881091566304	0.470475349271354	0.196242768899023	2.14631264425095e-09	-0.173306134907546	1.32661016783391e-07	-0.139731170898111	2.2176219654297e-05	-0.0790027766290177	0.0168381732369657	0.0802561750784773	0.0151712245745424	-0.132475285607035	5.83240897108683e-05	-0.256290507105362	3.44020279089637e-15	-0.16324464842375	6.88532063140338e-07	0.354561859439807	1.71183330890199e-28	0.317201663718351	7.79602518303065e-23
EDA	EDA	black	-0.00187690606884875	0.954786635530466	0.225268005177463	5.43964267902793e-12	0.000101483580666708	0.997554027141289	0.111187650819058	0.000753960785815942	0.0523473384913855	0.113564364481888	-0.15494926476803	2.48792461808411e-06	0.028858051849562	0.383254982413502	0.0317469933210846	0.337436437032918	-0.0980455167560567	0.00298890115645332	-0.115028043363378	0.00048974926802152	0.0408572633587529	0.216936162264077	-0.00246359484528077	0.940676638459077	-0.136410354995741	3.47308575497399e-05	-0.0140030998378045	0.672279925017388	0.0564084952851711	0.0881339825496074	0.0352792198383858	0.286408715022222
RAB27A	RAB27A	black	-0.00148378798341562	0.964249409177541	0.546098512510413	2.97127367103495e-72	0.0102177510609767	0.757578675679863	0.507470386314958	4.7946437984908e-61	0.140589552102093	1.97153481514478e-05	-0.222166772591333	1.07385441840665e-11	0.0527315015810449	0.110935566676122	0.0661675281814996	0.0453970796718076	-0.0428903442601672	0.194902595061795	0.0200647382687538	0.544402565311439	-0.177893785784251	6.06037142139437e-08	-0.0484379288396475	0.143179240346176	-0.251772745183125	1.07279481405803e-14	0.0280869877247618	0.396099237053716	-0.100520376916941	0.0023330428522171	-0.0362119050361106	0.273852252123845
TMEM79	TMEM79	black	-0.000897354039430416	0.97837444523924	0.448453103524145	1.79170174982349e-46	-0.108907044137151	0.000968084752949123	0.467800680673507	6.11358125182137e-51	0.138745952132114	2.53601823610181e-05	0.0209104182475361	0.527567909510555	0.194862775906866	2.79164602246353e-09	-0.0577704128529586	0.0807127660471684	-0.119320810899148	0.00029766020634584	-0.0832897623954036	0.0117232999798411	-0.0947916245367025	0.00410610074155232	-0.146068447483119	9.15635383479121e-06	0.107411635552089	0.00113765057983023	0.185928919231229	1.462168336655e-08	0.170958452701925	1.96525899952771e-07	0.102787317018032	0.00185064845172052
ATRNL1	ATRNL1	blue	0.452422921108126	2.29073564472762e-47	-0.347572273920341	2.24758175125584e-27	0.662865370181239	7.2954833728208e-117	-0.440057412249499	1.27060805777296e-44	-0.00397635925748967	0.904390613848642	-0.274454741661743	2.82758847082636e-17	-0.365922465663218	2.26547878022809e-30	0.478129248397264	1.91275276704068e-53	0.205871110343587	3.25052868947719e-10	0.157683049510188	1.64104453097679e-06	-0.302663943381205	7.73312221637844e-21	0.226313264223915	4.31549721980091e-12	-0.0547492949165298	0.0979068074451355	0.16409803240691	6.01047661616538e-07	-0.293854379644273	1.10786837321789e-19	-0.0841462394306032	0.0108848310441873
PPP1R9A	PPP1R9A	blue	-0.446725358361006	4.34883682060866e-46	0.591972158783449	1.29372790976889e-87	-0.466710710728179	1.11081996959457e-50	0.265792518761242	2.92270956329738e-16	0.573470833122465	3.97835520678233e-81	0.0401229117146957	0.225318816282121	-0.0386628055682684	0.242666390229237	0.0844758602383506	0.0105765995868398	-0.212052964398234	9.20637345084755e-11	-0.174032124258639	1.17352755456573e-07	0.294860512446732	8.21234389740825e-20	-0.376816923678803	3.03152327110104e-32	0.00273445630523581	0.934168357837671	-0.390190182442695	1.2087449752359e-34	0.00825571883627826	0.803059240175053	0.282895632587217	2.67519836881915e-18
LRFN5	LRFN5	blue	0.442654960864401	3.44296850938716e-45	-0.434579523150549	1.92264161194314e-43	0.760307746255668	2.90734819848747e-173	-0.487765213763232	7.35276947185957e-56	0.016938929493154	0.60884599898239	-0.314349246126879	1.9607347279115e-22	-0.408146358507987	4.80822447851711e-38	0.558361185802051	3.97942039036586e-76	0.325012759734187	5.92430860040678e-24	0.275539436131189	2.09796977713965e-17	-0.320004536797037	3.11918521562837e-23	0.270612931275837	8.05076445935944e-17	-0.0455753137145374	0.168377055986083	0.310018469777075	7.80347546426896e-22	-0.297846448159505	3.35383601855438e-20	-0.0324943589150005	0.326180435199916
GSTM2	GSTM2	blue	0.442372562840595	3.97029336382526e-45	-0.393727482323795	2.68486997071311e-35	0.692035968889455	2.23958976814748e-131	-0.256037522331564	3.66860015021663e-15	-0.208019781868973	2.10596184735248e-10	-0.227146568328836	3.58527095578576e-12	-0.187080339485456	1.18644128476247e-08	0.326917642842962	3.12374534754647e-24	0.207880201649969	2.16649642755307e-10	0.319062760184863	4.24800573408901e-23	-0.447105430428907	3.57969954808312e-46	0.283492058435353	2.25763170577386e-18	-0.0503614048338034	0.127942929377262	0.553774803237356	1.16757270898465e-74	0.0906918025593688	0.00604662392785942	0.171582532976305	1.77123330856799e-07
UAP1	UAP1	blue	-0.440677692954144	9.31199525931069e-45	0.466156828095523	1.50340555740765e-50	-0.547555111442214	1.05014142904759e-72	0.290191738836143	3.26167841384901e-19	0.379121098531456	1.19171461367813e-32	0.345219445927517	5.27032976188994e-27	0.188576936587882	9.02478643342e-09	-0.106597396980841	0.00124111736758758	-0.227687689313478	3.17740473322139e-12	-0.0750089982806277	0.023265877973262	0.305484838637105	3.23334824383402e-21	-0.296875621016957	4.49259350819021e-20	0.0487939632187581	0.140258821093751	-0.447403428657074	3.07254371983145e-46	0.055991155791528	0.0905149877434681	0.183320681882134	2.33596153352631e-08
SCN7A	SCN7A	blue	0.429193650086346	2.6489123444439e-42	-0.279256557555326	7.46789926731527e-18	0.746167832375563	1.72255556308362e-163	-0.392022369814651	5.55757834178396e-35	0.0595413077498991	0.0718293271306445	-0.303475857830095	6.02256293207991e-21	-0.414734463195526	2.405965583462e-39	0.568838616461446	1.44605675435493e-79	0.260950757867422	1.03955831081558e-15	0.282958404869438	2.6278909880487e-18	-0.365179433466615	3.02230859233314e-30	0.307257470263534	1.86016142972478e-21	-0.117105378026398	0.00038567855945889	0.165719255271571	4.63401735827188e-07	-0.352707553503472	3.41095053752367e-28	-0.0538330295473267	0.103663279593592
MAL2	MAL2	blue	-0.423255070324933	4.52380486478418e-41	0.490609482980941	1.37623296463271e-56	-0.520507376548681	1.1444758316196e-64	0.325355263366375	5.28208159900546e-24	0.416446827074036	1.09253939036982e-39	0.226420016179724	4.21439053811431e-12	0.195436184891616	2.50335623452613e-09	-0.0660503543968359	0.0457811731963818	-0.0398849108290116	0.228084523675118	-0.15956976875449	1.22630313885534e-06	0.422271986178975	7.19713977664509e-41	-0.285285583345972	1.35189789674965e-18	0.0138683635605583	0.675252407600779	-0.170906899359726	1.98217352926854e-07	0.0891044614013647	0.00699673378840792	0.212712362868025	8.02872775469428e-11
IGF1	IGF1	blue	0.421204723024253	1.18940238763149e-40	-0.12801951394679	0.000103110682553355	0.219174175479079	2.05043643153793e-11	-0.142622716973708	1.48806131933583e-05	-0.12137965832038	0.000233046209422387	-0.0800583193585251	0.0154243117579606	-0.0555582582028788	0.0930390652248897	0.102215025176537	0.00196293300768926	0.021933363743976	0.507564753326806	0.0192718082805862	0.560425590885047	-0.0830454035200754	0.0119727808993848	0.0580818920971332	0.0790887286105692	-0.202379959638343	6.51459027601415e-10	-0.0903882430364603	0.00621880650842864	-0.0585344694973737	0.0767763996452396	-0.0339373102192739	0.305145874686704
NRK	NRK	blue	0.414836697360892	2.29549103055238e-39	-0.26931325076202	1.14268786917761e-16	0.633974753117454	5.10622207780716e-104	-0.310154175682073	7.47552487339202e-22	-0.0287116493865394	0.385673942461145	-0.261436628977536	9.16349304539163e-16	-0.288040083526676	6.10594427203663e-19	0.41776971884545	5.91839089889647e-40	0.225210695677437	5.50894431872266e-12	0.136398824170239	3.47843807695096e-05	-0.279256097127431	7.46886213120395e-18	0.209699879805015	1.49496150250041e-10	-0.158569212298266	1.43178617271025e-06	0.185041005421655	1.71629095946803e-08	-0.242981987733884	9.20309909143306e-14	-0.0666410741278978	0.0438723160293447
SCRG1	SCRG1	blue	0.413832055693592	3.64060437291531e-39	-0.512955965127023	1.49893665949964e-62	0.723726907201731	3.02342435638956e-149	-0.406583135939462	9.69096432114396e-38	-0.200794921624626	8.89609840949421e-10	-0.12920298106651	8.87870329654904e-05	-0.144932602611655	1.07590886331704e-05	0.35648637144296	8.32913403790025e-29	0.255117902601255	4.63149222823932e-15	0.257913126897823	2.27406773785228e-15	-0.211251167655107	1.08669054884567e-10	0.340632417957108	2.71886139697953e-26	-0.0431348360627652	0.192367483738905	0.167571167246324	3.43234080096863e-07	-0.272042337442849	5.46525114090153e-17	-0.176774533280709	7.35074143255279e-08
NELL2	NELL2	blue	0.413390448220454	4.45658911169792e-39	-0.214428920284636	5.61043086655375e-11	0.509981466444537	9.89107579005757e-62	-0.254682785737836	5.16978714333805e-15	-0.00311238075841672	0.925094989810639	-0.233173595573351	9.17851886491904e-13	-0.230040204019716	1.8728127701217e-12	0.363984231582175	4.79739579095621e-30	0.272876997201415	4.35426556684292e-17	0.114464724954144	0.000522176658664055	-0.195515650217322	2.46576179782882e-09	0.177312070300919	6.7009446768132e-08	-0.138032043879698	2.79336549810146e-05	0.102328513169319	0.00194018212859848	-0.203994410750374	4.73073266157671e-10	-0.056563035740868	0.0872651941183982
DZIP1	DZIP1	blue	0.411905824414042	8.77628520412434e-39	-0.480435864106013	5.13467495617926e-54	0.848291289093975	2.54011120599631e-254	-0.552935634112753	2.15438098928197e-74	0.021848849418178	0.509202188517991	-0.277063831352351	1.37612015464984e-17	-0.409509313154989	2.60180533314357e-38	0.605479991718675	1.26712450708845e-92	0.356378545188356	8.67332955328407e-29	0.327208203385673	2.83206179448657e-24	-0.289542622884147	3.94311929165152e-19	0.368466348714144	8.39643605782458e-31	-0.0448053243823683	0.17569102659938	0.31059824174776	6.49468035055648e-22	-0.253339013506099	7.2506156511011e-15	0.0305127174100429	0.356564489376492
COL6A2	COL6A2	blue	0.41063327219086	1.56459632363876e-38	-0.449887291348886	8.54878367593767e-47	0.776947090292815	1.13630273368309e-185	-0.328691502463995	1.71415489801568e-24	-0.229670237088518	2.03594771974779e-12	-0.177324429083613	6.6866785317676e-08	-0.129398529448608	8.66090639298383e-05	0.313057629799063	2.96732776092286e-22	0.326288620770872	3.86084065658718e-24	0.379830350686026	8.92690781394696e-33	-0.300209925637952	1.63846515979423e-20	0.508804753669175	2.07583357113258e-61	-0.0794931320321073	0.0161678180578142	0.227203102349303	3.54036906226094e-12	-0.0527089900983724	0.111088276242011	-0.0448668627033466	0.175097927821179
PAK3	PAK3	blue	0.408339141260463	4.40894780995586e-38	-0.436116680348558	9.01543959661362e-44	0.819119151613023	1.36249548687715e-222	-0.456337045284612	2.93492164349406e-48	-0.032238421053404	0.330007345602684	-0.393533411171079	2.91728402338356e-35	-0.428857253305786	3.11558009659457e-42	0.564436144726418	4.17328482557912e-78	0.154421754208444	2.69372783572762e-06	0.277740878533423	1.14010747911306e-17	-0.45607669430296	3.36755531591734e-48	0.229819415242946	1.9685590865806e-12	-0.0343554994781982	0.299221532721116	0.372753837134827	1.54445611789576e-31	-0.352524802883855	3.64986095469331e-28	-0.106223098846005	0.00129153255188684
ANGPTL1	ANGPTL1	blue	0.404556111460241	2.39141642343418e-37	-0.4164902334212	1.07082966809599e-39	0.784406342924527	1.37554147414528e-191	-0.437436044072647	4.69165358080026e-44	-0.0760059044827905	0.0214888254000673	-0.293038051593729	1.41123911916282e-19	-0.364055939007082	4.66648919823255e-30	0.512708793791643	1.75463572191795e-62	0.214602418854413	5.40991905845961e-11	0.290185183784724	3.26794174896343e-19	-0.355832180859892	1.06461196261385e-28	0.325975541293609	4.28938594518414e-24	-0.0617561029183797	0.0618614868067422	0.235457587757173	5.42204714906184e-13	-0.419943113892114	2.1488977312972e-40	-0.204154071746202	4.58272442796135e-10
CDKL1	CDKL1	blue	0.403697548442419	3.49942991735706e-37	-0.230355435994761	1.74396974474768e-12	0.681987892870329	3.4748113696961e-126	-0.375242673052212	5.71251788690244e-32	0.14438509917389	1.16239922388555e-05	-0.327593235650704	2.48666184513796e-24	-0.393765860196381	2.64113369693345e-35	0.593166432467882	4.76993641239477e-88	0.219738448972881	1.81630958597637e-11	0.212950152321556	7.64123354229747e-11	-0.228322359569615	2.75667321582486e-12	0.244630818174961	6.18910052043555e-14	-0.079931929524657	0.0155879185193338	0.219918363625669	1.74731239084715e-11	-0.268077754320398	1.59126142118703e-16	0.0188568316790856	0.568901131614907
RHOJ	RHOJ	blue	0.393431269997523	3.04751130170539e-35	-0.454876701274925	6.33720102112919e-48	0.790796004420241	7.56803627954687e-197	-0.489863144060975	2.13954069812614e-56	-0.0491731675849179	0.137198885132083	-0.228803404900685	2.4746120467647e-12	-0.330429803165594	9.48363690068471e-25	0.490620102337823	1.36760893728941e-56	0.482578221161531	1.50009167784954e-54	0.391043589862298	8.42210311926073e-35	-0.183630836155636	2.21015786454285e-08	0.588482602584665	2.33167718607673e-86	-0.0761756865820291	0.0211982389699521	0.225936185981912	4.6919990649295e-12	-0.221138191141888	1.34260948808511e-11	-0.0218281236589237	0.50960416413903
RBMS3	RBMS3	blue	0.392032421121062	5.53386400894272e-35	-0.482262028143202	1.7998175416717e-54	0.882258588821079	5.57373263829206e-301	-0.524707953065332	7.20493930540855e-66	0.0252122989876405	0.446224414111846	-0.411795959840767	9.22637773571234e-39	-0.496626357263934	3.7703407487671e-58	0.652139707386964	6.25566959477248e-112	0.324743516214899	6.48285698068309e-24	0.360173892539092	2.06580058442725e-29	-0.417409246407861	6.99627847472151e-40	0.381177641974841	5.14637955558906e-33	-0.0283285887582791	0.392047043218241	0.437411899216373	4.74819216878411e-44	-0.381305854092383	4.88292950331927e-33	-0.0795927653302861	0.0160345103778895
BNC2	BNC2	blue	0.390442344847812	1.08647107588699e-34	-0.443659166065659	2.07196066693458e-45	0.839008610839804	1.53290898141908e-243	-0.541892696984366	5.81824518440877e-71	0.0341325233447599	0.302370755848279	-0.365779605142044	2.39471198920444e-30	-0.472770285086907	3.90733290567486e-52	0.621340012702855	8.05174935472405e-99	0.289771846877461	3.68779392747452e-19	0.357841805833202	4.99983188750064e-29	-0.305086296023577	3.6593870891798e-21	0.337251422476505	8.95372811612408e-26	-0.0170493070625151	0.606513624925476	0.259381195836961	1.55976462291169e-15	-0.37032391998816	4.04459950278401e-31	-0.0782624387033369	0.0178964188822144
C7	C7	blue	0.388756627189473	2.21249451239855e-34	-0.343286681909748	1.05566164197395e-26	0.727086877245429	2.74567803501474e-151	-0.387630036337518	3.55059538748489e-34	-0.0175341484341784	0.596316088774496	-0.251352984775561	1.19101392035783e-14	-0.362866610624322	7.37700015443858e-30	0.483486528647078	8.87974195945143e-55	0.346190914506968	3.71021365268487e-27	0.309842451383662	8.25009635554572e-22	-0.318189058482018	5.65205422103148e-23	0.357144785524366	6.50231743286394e-29	-0.0998974048295997	0.00248441724018977	0.193876462598701	3.36473499173514e-09	-0.316631747747601	9.38102120391399e-23	-0.0903301124393454	0.00625227726815498
RBP1	RBP1	blue	0.386550150588492	5.57769613688437e-34	-0.642057761555413	1.79377237230217e-107	0.75710947486193	5.40334822520647e-171	-0.400094886161972	1.70821370909735e-36	-0.346119869443146	3.80684530487278e-27	-0.0903599677124827	0.00623506686249417	-0.073833038736553	0.0255246204750978	0.283775751435566	2.08225224410146e-18	0.34785475579611	2.02799091129808e-27	0.283192933498049	2.4583263282734e-18	-0.310932738095521	5.84086329313343e-22	0.368626417004963	7.88572417137574e-31	-0.109449316985469	0.000912602536429672	0.387342120596283	4.00562855021877e-34	-0.170159231917893	2.2438490437223e-07	-0.175156302717686	9.69610500279361e-08
PAICS	PAICS	blue	-0.386009507102843	6.98850182280487e-34	0.509816597535481	1.09755825756924e-61	-0.563039000854964	1.20041809790937e-77	0.248777391814841	2.25247275534948e-14	0.478738902792405	1.35246158585632e-53	0.371198310900983	2.86309450744075e-31	0.15837363851386	1.47564093201736e-06	-0.039562013952509	0.231875246568307	-0.17579792024687	8.69051078663488e-08	-0.244519363242774	6.35791862354474e-14	0.470898342506702	1.10688180546045e-51	-0.348342062539951	1.69798682957138e-27	0.0361516330520651	0.274652142887147	-0.470729674189258	1.21537499960932e-51	0.0395382591777199	0.232155874396586	0.229120022801368	2.30459586857808e-12
MRPS33	MRPS33	blue	-0.383924280660705	1.66103289832953e-33	0.346378033050703	3.46717147216185e-27	-0.519729063941467	1.90234976936891e-64	0.374910382741342	6.52703520106664e-32	0.0611668296417237	0.0643948687620504	0.621228161570601	8.92984418335106e-99	0.545960671383493	3.27772580254178e-72	-0.314973487421312	1.60373269821585e-22	-0.211190809954963	1.10031142558349e-10	-0.331625323343741	6.29804736821481e-25	0.3358432730802	1.46453446905689e-25	-0.303211537360877	6.53379285824278e-21	-0.1004447281474	0.00235096368501801	-0.358987810453654	3.24129849452974e-29	0.153879038043213	2.92244026065114e-06	0.0477057131540681	0.149331454849056
TGFB3	TGFB3	blue	0.383014850417456	2.41830685809548e-33	-0.179327922301147	4.72394402125166e-08	0.631660232237491	4.76817088271144e-103	-0.14444339868373	1.15288354546173e-05	-0.0490555685653421	0.138142284773128	-0.267496290911394	1.85851935550664e-16	-0.194824391777706	2.81205647293995e-09	0.380344792356979	7.23600670557752e-33	0.230539958824935	1.67262231119847e-12	0.294102835100353	1.02903182237632e-19	-0.320121998800341	3.00107419205577e-23	0.304913597312359	3.86079163977018e-21	-0.0864426354526209	0.00889341708589531	0.336187785726397	1.29873265791771e-25	-0.175249046587839	9.54409131016594e-08	-0.0411599147232081	0.213547383212991
ITGB3	ITGB3	blue	0.381748240366688	4.07247969426513e-33	-0.36736954568102	1.28950992355417e-30	0.795924728196402	3.32875010031564e-201	-0.471249814662824	9.10766172889262e-52	0.141952216920772	1.63342631440063e-05	-0.431749802524502	7.67320952456064e-43	-0.502651825106212	9.55652007279163e-60	0.663795198166014	2.66517693129491e-117	0.251605423949397	1.11846835842705e-14	0.386161207604308	6.56031002474123e-34	-0.300177582213287	1.65468016260751e-20	0.304860899662629	3.9244004056138e-21	0.0477306595300099	0.14911858867492	0.324545915404062	6.92561572072517e-24	-0.389060492776676	1.94688073995444e-34	-0.0515956851371391	0.118849333589785
ALCAM	ALCAM	blue	-0.380630062664919	6.43953903078201e-33	0.566816610290342	6.81732531066941e-79	-0.440287546058448	1.132318657508e-44	0.418137639962371	4.98824126990969e-40	0.417461853246344	6.82760203754538e-40	0.120068890863051	0.000272456444934073	0.168937480638318	2.74464829563136e-07	-0.0231222241545404	0.484826618552667	-0.0369202974892597	0.264570015661676	-0.15297696228455	3.34429363104766e-06	0.367264129534645	1.34367829307657e-30	-0.260791947315207	1.08325818871424e-15	-0.116819611779124	0.000398655253380726	-0.206019865498511	3.15478279598633e-10	0.0724032942788278	0.0285238166742532	0.211329405905896	1.0692792696478e-10
PRNP	PRNP	blue	0.374761791334601	6.92756054944633e-32	-0.39861470268315	3.25828476199122e-36	0.883518945323536	5.55367160657216e-303	-0.466479935780906	1.26018494808507e-50	0.0624021159975562	0.0591793791881407	-0.285429133942188	1.29732488643064e-18	-0.408885519676913	3.44742747702294e-38	0.67662887555752	1.67785075274694e-123	0.34993993406008	9.46381220330678e-28	0.390550600142902	1.03781937056025e-34	-0.3866422066563	5.36737644973784e-34	0.344982074772518	5.74121073607907e-27	0.00464180690353796	0.888487212067651	0.386890729048717	4.8380484815317e-34	-0.415860208823782	1.4325651001056e-39	-0.0848064130484166	0.0102753046840799
RASGRF2	RASGRF2	blue	0.373637393124348	1.08607975785291e-31	-0.369299287572663	6.05493740357122e-31	0.77524389447895	2.36821664653236e-184	-0.396532014573387	8.0388166449388e-36	-0.0196336963802507	0.553084546713222	-0.332387076809823	4.84758008884828e-25	-0.392712069534024	4.14290871004126e-35	0.488375900898384	5.13774756827531e-56	0.447379494426787	3.11049419706794e-46	0.329397860907014	1.34830397199147e-24	-0.249820511283973	1.74163184742893e-14	0.502200949950691	1.26135935740186e-59	-0.126408819599566	0.000126128314836426	0.316399244352567	1.01155811006202e-22	-0.215340381696017	4.63247378482454e-11	-0.0332405156901261	0.315188579408912
SLC25A33	SLC25A33	blue	-0.366937594745841	1.52619050882185e-30	0.49550888300148	7.39432456799955e-58	-0.673409811663738	6.45091709166906e-122	0.443533300366457	2.20833845575752e-45	0.212794328941785	7.8930399019128e-11	0.469241181178212	2.76759031998363e-51	0.45565972829263	4.19613201269369e-48	-0.327406502327826	2.64863119420212e-24	-0.220632402312559	1.49787185492786e-11	-0.182493165216737	2.70652065375798e-08	0.449655012242709	9.63952708262522e-47	-0.308411753633	1.29514224001803e-21	0.0206698286949938	0.532330137172977	-0.458422215540722	9.71496845497754e-49	0.199383277814104	1.17160695929892e-09	0.150272422873768	4.98734609214497e-06
SLC8A1	SLC8A1	blue	0.366440770295886	1.85202234565715e-30	-0.432820450409857	4.55222410944142e-43	0.878539754433428	3.31805784111716e-295	-0.523369576195345	1.74626859154185e-65	0.0473200769284624	0.152651590396322	-0.430323171666473	1.53413253508377e-42	-0.523562519431154	1.53740891547184e-65	0.656964902558718	3.99942637381127e-114	0.311432900153368	4.98268654491887e-22	0.310534111456649	6.62804908318993e-22	-0.389452185107958	1.65065713293881e-34	0.317099022889965	8.06049658935165e-23	-0.0214612302829497	0.516747413042148	0.372326878945461	1.83019790257178e-31	-0.458911672379368	7.4860186730553e-49	-0.154320679124355	2.73498069313459e-06
CLDN3	CLDN3	blue	-0.363918754647448	4.92010293591006e-30	0.414415780179809	2.78533723962269e-39	-0.556810011971838	1.25514941042746e-75	0.594932106214825	1.08273319541099e-88	-0.0315489576348378	0.340460313919414	0.415940211016303	1.38063678722194e-39	0.600359882677162	1.07060660336781e-90	-0.490195974764041	1.75760823435529e-56	-0.180612668947365	3.77256996682296e-08	-0.0397418060753461	0.229759061576788	0.205532813892193	3.47893913705799e-10	-0.172474376570866	1.52573066950031e-07	0.0944389166283081	0.00424755232678937	-0.16305594275001	7.09468373370001e-07	0.430375526018236	1.49570663740362e-42	0.151560430705595	4.12652992305244e-06
HPN	HPN	blue	-0.359877186654306	2.31261934194855e-29	0.616504676208405	6.80356378597787e-97	-0.753099186970316	3.37725936085043e-168	0.61522529656958	2.17251147539486e-96	0.148755054336338	6.22208272364681e-06	0.475944217445642	6.58703414219406e-53	0.503276809912229	6.50002395796521e-60	-0.479032516339995	1.14424317318168e-53	-0.271997687961851	5.53197361491259e-17	-0.285103740586636	1.4242875690694e-18	0.317975399365894	6.06000103070219e-23	-0.304493888296351	4.39703165019812e-21	0.0253909266259092	0.443008348216326	-0.519636467910051	2.02072437254723e-64	0.396456433766027	8.30563067028964e-36	0.203134430976672	5.61165765890932e-10
PGM5	PGM5	blue	0.35941174279003	2.75988598926532e-29	-0.402970816227195	4.82584874683828e-37	0.851116450906892	9.53769324968394e-258	-0.328299126027301	1.95816218681618e-24	-0.123486125210393	0.000180708776779884	-0.288139288598217	5.93265492086336e-19	-0.307289853925948	1.84140351102192e-21	0.494331953876646	1.49903136267793e-57	0.16721592573228	3.63671470131681e-07	0.319145898909526	4.13392177266323e-23	-0.53295723852294	2.81499273078564e-68	0.278022997055524	1.05397600202595e-17	-0.0248035585077881	0.453633210241441	0.423044807934142	4.99678037306122e-41	-0.350253415304758	8.43506749437012e-28	-0.192242465143502	4.57469178977447e-09
TRNP1	TRNP1	blue	0.358691272922234	3.6266065737655e-29	-0.511772249156779	3.18318929632462e-62	0.670786993955197	1.21938787927809e-120	-0.386534241762041	5.61486224988015e-34	-0.273376768245517	3.79887451709329e-17	-0.0238733115668104	0.47075039205061	-0.0911088989780513	0.00581703530604054	0.273943866191644	3.25284060863876e-17	0.239406920494797	2.15364777125275e-13	0.250219454439213	1.57797190917481e-14	-0.212874304746208	7.76280573356586e-11	0.379948345046927	8.50740313454344e-33	-0.087525084615729	0.00807280921668424	0.370485496442985	3.79476403898611e-31	-0.10563361608473	0.00137477012218053	-0.124218810663199	0.000165252179661028
CLDN8	CLDN8	blue	-0.35685925603033	7.23988552263524e-29	0.502081294536323	1.3576812037885e-59	-0.452539140176278	2.15598216515186e-47	0.409244915813176	2.93163560542824e-38	0.417803744874549	5.82559334439409e-40	0.0966355071967623	0.00343374402503451	0.153698886776807	3.00238922329427e-06	-0.0467428653566236	0.157725470357524	-0.113162683761196	0.000604925403828758	-0.0929261689143913	0.00490561395649394	0.210395443388216	1.29613781108879e-10	-0.215749394066177	4.24975688357732e-11	0.099813105690922	0.00250557609022914	-0.166356246695552	4.18097756928849e-07	0.0400092513359726	0.226636618087795	0.166035680026592	4.40336014306036e-07
EIF2AK1	EIF2AK1	blue	-0.35518766070208	1.35507531345038e-28	0.631655593050214	4.78947907551357e-103	-0.598943045949002	3.60313219475901e-90	0.434028704363835	2.5196953515046e-43	0.454964682453963	6.05066032588549e-48	0.307707294842241	1.61569754602268e-21	0.27580354385321	1.95052414131129e-17	-0.121169685141068	0.000238977627017583	-0.136231484341485	3.55699874502387e-05	-0.299450192348299	2.0642183353545e-20	0.473542406374085	2.53824868965065e-52	-0.344269043590115	7.42081852019805e-27	-0.0375268958002624	0.256795577061848	-0.393468923952341	2.99884577114737e-35	0.18805855399789	9.92427071191874e-09	0.276538834551874	1.59169571342209e-17
GNL3	GNL3	blue	-0.354490825228673	1.75779432587746e-28	0.587623262274645	4.72702038229111e-86	-0.661146344426681	4.64987237741238e-116	0.433639295225406	3.04965137578115e-43	0.385841468676558	7.49521938215031e-34	0.419136598330056	3.13231585849769e-40	0.329582531088426	1.26614762284949e-24	-0.204809017663436	4.02140671086635e-10	-0.146435830011784	8.6886442788049e-06	-0.158564229593501	1.43288777814312e-06	0.429417171887575	2.37792572930745e-42	-0.297813617356223	3.3872171944872e-20	0.0909094637987649	0.00592581604844435	-0.379132595005411	1.18615361397203e-32	0.335765759702758	1.50463324003422e-25	0.428129047158217	4.42402588521541e-42
LMO4	LMO4	blue	0.354185713080634	1.96951280250822e-28	-0.440282648078232	1.13510003483511e-44	0.824443306410392	6.13417865224919e-228	-0.36691973595176	1.53685220658875e-30	-0.0623509361554904	0.0593882923064904	-0.22888809482373	2.42796871347523e-12	-0.257222146890333	2.71341156836663e-15	0.524954752151867	6.11707210245343e-66	0.363268392717253	6.32097650120242e-30	0.318537933391654	5.04351108123968e-23	-0.353639273682109	2.41368182698332e-28	0.345765474385387	4.3273632154636e-27	-0.00307538695779359	0.925982742269172	0.418972339264618	3.38174426120848e-40	-0.282184182421909	3.27370753321356e-18	-0.0937833813540019	0.00452222451219305
CHST3	CHST3	blue	0.352779847494166	3.32077493930882e-28	-0.461140750488776	2.27210359944785e-49	0.894511605661013	1.73911107336119e-321	-0.482662611677696	1.42885942839652e-54	0.0132915103398287	0.688035407880254	-0.387644242721699	3.52952133657699e-34	-0.421693837939232	9.45021705055246e-41	0.615654437834058	1.47261346119992e-96	0.345667424497602	4.48342139411875e-27	0.462058078757445	1.38744104064065e-49	-0.365403520691323	2.77090358347838e-30	0.428331047642002	4.01433534471317e-42	0.00485481841155889	0.88340563348796	0.443265981840091	2.52827172816134e-45	-0.337576856881417	7.98839797391146e-26	-0.101508222426436	0.00211021594729138
EYA4	EYA4	blue	0.349286358019935	1.20249316608357e-27	-0.467631273402037	6.70912775267727e-51	0.853766410436889	5.02575718396466e-261	-0.487735351334791	7.482651140398e-56	0.00205437595148024	0.950516748907092	-0.429564507496688	2.21454702778721e-42	-0.479092744842096	1.10564554114052e-53	0.611380106876225	6.89515686306767e-95	0.214783210082585	5.20842768025128e-11	0.321481614097405	1.91729139114362e-23	-0.452862621724594	1.82098249565064e-47	0.270142362538096	9.14111651654032e-17	-0.0448958845827822	0.174818736683933	0.359650520540618	2.52066124105589e-29	-0.401327777713565	9.95092132106175e-37	-0.114801120133665	0.000502579780556667
COL14A1	COL14A1	blue	0.349021458860669	1.32486446619989e-27	-0.316099128432657	1.11483323753118e-22	0.739896152895898	2.31966773405562e-159	-0.456395627614089	2.84545695647115e-48	0.055861147308285	0.0912671769959252	-0.303944147103938	5.21198424670741e-21	-0.414030474736929	3.32405454102239e-39	0.531370520717704	8.2766318867655e-68	0.458462876262496	9.50703970218124e-49	0.349162171536949	1.25840128606507e-27	-0.150881329806297	4.56093742378585e-06	0.478551760971139	1.50440831327899e-53	-0.153356579009843	3.16010942815048e-06	0.117737940565155	0.000358342688426262	-0.31551723565493	1.34564690396422e-22	-0.0581955223150528	0.0785029127351747
FEZ1	FEZ1	blue	0.348055016956482	1.88531878458429e-27	-0.594769337933647	1.24180895481575e-88	0.874191455317482	1.08913303287211e-288	-0.495559404631217	7.17293642977622e-58	-0.198694132859214	1.33919390912535e-09	-0.235377842053805	5.5231361988979e-13	-0.27323380129841	3.95020557797378e-17	0.459653121839776	5.04004697063059e-49	0.377823149534993	2.01830193185441e-32	0.363971093005458	4.82177251173028e-30	-0.356596212619361	7.99241923904394e-29	0.485140519167566	3.4038704643872e-55	-0.0131407494296829	0.691391155600612	0.386721480349292	5.19257606185289e-34	-0.311791418091832	4.44542215526022e-22	-0.198190009473558	1.47633566427072e-09
COL13A1	COL13A1	blue	0.347746728268884	2.10933898022654e-27	-0.313886519471804	2.27503153381312e-22	0.69001239752161	2.58599463609155e-130	-0.227871549055319	3.04944691413601e-12	-0.140398074397941	2.02406869307886e-05	-0.171885308358175	1.68389443436243e-07	-0.126469970920176	0.000125172530322056	0.323304023588336	1.04784596608551e-23	0.317744678689682	6.53323799024139e-23	0.267456600129574	1.87829394276666e-16	-0.299759427403162	1.87913916348382e-20	0.378301108508284	1.66282962549591e-32	-0.141476484343026	1.74465523369007e-05	0.292017517554316	1.90778159659403e-19	-0.0252845901278668	0.444921266668619	0.0362938558664723	0.272767205846063
FLNA	FLNA	blue	0.345238189391187	5.2348196258024e-27	-0.410356681164451	1.77351225224472e-38	0.87355365957799	9.38533625740096e-288	-0.368701051526961	7.65823996807054e-31	-0.0581075763249528	0.0789560050863377	-0.367937537757773	1.03281296988727e-30	-0.359887585523669	2.30349427707655e-29	0.520332301941238	1.28320908028946e-64	0.253768541631071	6.50896632180056e-15	0.381237571396301	5.02152730369618e-33	-0.426274657882077	1.07626920410159e-41	0.368415295337663	8.56612003227685e-31	0.00304301460376133	0.926759667875912	0.413710500862139	3.84912504177389e-39	-0.276757015714617	1.49833898280274e-17	-0.118780432828321	0.000317204759986144
SYNE1	SYNE1	blue	0.344771029992971	6.19470064113586e-27	-0.34871873201764	1.47986235797725e-27	0.754305725822506	4.93257790221233e-169	-0.502767140087766	8.9010649190563e-60	0.173180091275026	1.3550824680019e-07	-0.414454480731745	2.73627242066093e-39	-0.533174142780421	2.42804421348707e-68	0.635266785193608	1.45500698647871e-104	0.475771433439898	7.26090475287002e-53	0.359478088080637	2.69124694439629e-29	-0.211024738258308	1.13865434076554e-10	0.365539323699706	2.62874880117285e-30	-0.0595047436269398	0.0720043072759644	0.231451753379134	1.35996288221952e-12	-0.27310295934537	4.09389644176101e-17	0.0749889392763278	0.0233029043683963
FASN	FASN	blue	-0.344483531060017	6.87000900216574e-27	0.635580697173742	1.0715230646312e-104	-0.577965522945934	1.15235557598906e-82	0.513008995662145	1.44910536285707e-62	0.362443497337208	8.67829295723032e-30	0.143245629573444	1.36411765257376e-05	0.244444319197458	6.47412351914008e-14	-0.216351864840218	3.74167181557072e-11	-0.242322734787266	1.07763472786017e-13	-0.215279632945905	4.69211545436274e-11	0.352182575687188	4.14268467885593e-28	-0.314262496799823	2.0161946805972e-22	0.0277192247553111	0.402315704252563	-0.359652391966459	2.51886989482559e-29	0.209481278554405	1.56337899632416e-10	0.170884206806525	1.98966334833666e-07
TMLHE	TMLHE	blue	0.344403785452142	7.06990342780772e-27	-0.499656170346655	5.995180612076e-59	0.876599914217356	2.87294354136076e-292	-0.488332331529818	5.27096374709047e-56	0.00321640435794986	0.922599203700967	-0.360700238451592	1.69047481770735e-29	-0.425904807704734	1.28422261140515e-41	0.64783841270013	5.23245495667197e-110	0.337863082832411	7.22496345072263e-26	0.378890576158184	1.30883959949129e-32	-0.409444959316335	2.67852482758258e-38	0.317520911101705	7.02704725217235e-23	-0.0519970861681832	0.116003574466943	0.543461773401599	1.92742595297482e-71	-0.361821668776321	1.10136852772288e-29	-0.0749740024918825	0.0233305089549971
PDGFRA	PDGFRA	blue	0.342978842692764	1.1786373363613e-26	-0.348126887772633	1.8365775660557e-27	0.724852275081963	6.30955730403877e-150	-0.433891616118746	2.6949168949843e-43	0.110898935491359	0.000778401920328302	-0.225559074718242	5.10062550400317e-12	-0.368627912426929	7.88110107715377e-31	0.573440059272831	4.07523549005476e-81	0.49268353531367	4.01483614287933e-57	0.318588588127601	4.96071512520681e-23	-0.138770703012651	2.52751313725482e-05	0.400238355495337	1.60429363367949e-36	-0.138420252713919	2.65050031688392e-05	0.188871922362478	8.54880205360133e-09	-0.281069744115325	4.48623294195046e-18	0.0140021861548646	0.672300065072738
GALNT13	GALNT13	blue	0.342401149175681	1.44891013870084e-26	-0.266757214575345	2.26272301813149e-16	0.46294179076507	8.61456914207987e-50	-0.337423219469762	8.4305685329573e-26	-0.00606317219629118	0.854675877544993	-0.164173301930413	5.9386691072056e-07	-0.220785654363788	1.4490620668774e-11	0.330202862365635	1.02478127870739e-24	0.172029714181599	1.64371763318928e-07	0.116163632045208	0.000429999422236062	-0.118970755924914	0.000310188201614285	0.166114279261861	4.34780323474438e-07	-0.074701139124095	0.023839796817054	-0.0529201915356041	0.109662061257772	-0.218462119670065	2.38829876858952e-11	-0.0688118423907575	0.0374239321678103
PLEKHH2	PLEKHH2	blue	0.341028109089668	2.36259217479804e-26	-0.374175947511697	8.75837440950399e-32	0.760059128370057	4.37690723739632e-173	-0.4469767693337	3.82359847239565e-46	0.13842513193172	2.64874965289682e-05	-0.265224425339357	3.39649499053524e-16	-0.381654960795019	4.23144756588387e-33	0.625974608883354	1.06432013651445e-100	0.436420023151243	7.76031678410068e-44	0.370057083424248	4.49335946755159e-31	-0.203424138131214	5.29838889197022e-10	0.354883278167346	1.5183061009799e-28	0.0193000742029227	0.559850512673971	0.450848541877644	5.19583004655306e-47	-0.0646926606096256	0.050434460074335	0.289865936414854	3.58777522500326e-19
TRANK1	TRANK1	blue	0.340733462038312	2.62312423928252e-26	-0.181211505441234	3.39525907136125e-08	0.649351126403754	1.11216711408436e-110	-0.314041322194835	2.16470654221392e-22	0.274917525536055	2.4899252228323e-17	-0.344539938320935	6.73200415157285e-27	-0.411539219729681	1.03695012925202e-38	0.633542404585023	7.7619357372334e-104	0.553866532548138	1.09183605578166e-74	0.330575887636126	9.0218371905509e-25	-0.115788208764588	0.000448956526219481	0.227557631916124	3.27107769342927e-12	-0.0474728819578005	0.151329369269026	0.328473595471139	1.84569120910837e-24	-0.0806947583349204	0.0146231892248514	0.290182700460179	3.27031765646515e-19
PRICKLE1	PRICKLE1	blue	0.33869512664271	5.39215704732078e-26	-0.500367110821729	3.8837595242272e-59	0.753717208205533	1.26243774752304e-168	-0.546967791646761	1.59824869550645e-72	-0.0970300521492874	0.00330356692931547	-0.363018544766585	6.95855052891806e-30	-0.46712869190189	8.83689671814318e-51	0.434111361258975	2.41956403158807e-43	0.393378456107434	3.11709280720009e-35	0.279456529617336	7.06106697740901e-18	-0.210609611452983	1.24029280972084e-10	0.502015852073854	1.41342113376e-59	-0.0487798646113218	0.140373590192823	0.337475540883058	8.27733264704603e-26	-0.318940057950365	4.42208740335035e-23	-0.190552228722431	6.26826529071555e-09
NTF3	NTF3	blue	0.336185601923429	1.29972277218311e-25	-0.376318014683898	3.70706516238981e-32	0.677399391470497	6.95652508458151e-124	-0.305160504941419	3.57606382379956e-21	-0.106638155567458	0.00123573844633014	-0.16338236496013	6.736293401614e-07	-0.20302596231442	5.73353076226482e-10	0.39843286525719	3.52649666696154e-36	0.181637182357046	3.14955161773476e-08	0.390464755152631	1.07621726815439e-34	-0.431754429083996	7.65594743659822e-43	0.327817318445735	2.30518307551113e-24	0.0592362481222842	0.0732999146003784	0.453756756681812	1.14071640085291e-47	-0.167459885740428	3.49514106819202e-07	-0.0304493607945097	0.357564417251437
CRISP2	CRISP2	blue	-0.335928218041923	1.42180483714034e-25	-0.0230704181146794	0.485805844765272	-0.0809040885905787	0.014367817153461	-0.00939828049163647	0.776482472416586	0.0532737076943071	0.107307190847803	0.0571128826486296	0.0842298931818842	0.0415707157219275	0.209008907433539	-0.00541711231182384	0.870015139674368	-0.102375556435975	0.00193082245348391	-0.0594070815512208	0.0724733852980332	-0.0439015730547492	0.184574309921209	-0.136328257130127	3.51136430683877e-05	0.0479154686436572	0.147548817156913	0.177967615124286	5.98343714212474e-08	0.0204343421401729	0.537012306492335	0.0666312194075766	0.0439036016370236
PRKCA	PRKCA	blue	0.33370561131906	3.07605399552375e-25	-0.342800440817065	1.25628825020818e-26	0.761595703522646	3.46413254332021e-174	-0.538891455128886	4.73724825686667e-70	0.121613874736823	0.000226592808674182	-0.377854825273376	1.99257363086365e-32	-0.487342084504121	9.42175530815275e-56	0.644325372904032	1.84445475466696e-108	0.223338879109746	8.31422252927097e-12	0.254582169785893	5.30275872811876e-15	-0.320467362816026	2.67881407682777e-23	0.232147878529155	1.16053089285413e-12	-0.0212685165488843	0.520520103905254	0.311636554565497	4.67008684655005e-22	-0.31046626161358	6.77209910025711e-22	0.0179404982429425	0.587829995045698
MCC	MCC	blue	0.333396532889532	3.42281711901219e-25	-0.343181653068026	1.0961200759523e-26	0.804155101309674	1.8321342256553e-208	-0.42802107914686	4.6597617148365e-42	0.19844279826777	1.40594102504178e-09	-0.397592765160715	5.07908762140433e-36	-0.514810167848177	4.57976003778358e-63	0.707417119300376	9.48653430513022e-140	0.330203135589045	1.02468571011413e-24	0.337257913245409	8.9333906322887e-26	-0.394524460712624	1.90811461811705e-35	0.253420133951826	7.10446066401436e-15	0.0860635581188007	0.00919791686371494	0.622734733853361	2.20703654059984e-99	-0.29546626602991	6.85387920543736e-20	0.0612972344897562	0.0638269921211489
MEIS2	MEIS2	blue	0.332298164927982	4.99816234241305e-25	-0.329393604361282	1.3502585095283e-24	0.844468521053384	8.51316114199437e-250	-0.299896913043797	1.80220791059208e-20	0.011687695962333	0.724036334215465	-0.343770051980406	8.87715296140797e-27	-0.363284209308006	6.28262195031067e-30	0.579425354007916	3.60466942555786e-83	0.291207906676717	2.4211351920786e-19	0.341222039573705	2.2052658089775e-26	-0.464944760190888	2.90971747874695e-50	0.266813097396583	2.22935170171536e-16	0.00653843742739474	0.843426323611383	0.649044064427146	1.52404254663416e-110	-0.227675536791963	3.18604508447376e-12	0.00558815603740897	0.865949084236224
GJA1	GJA1	blue	0.331076990476343	7.60043753603701e-25	-0.435185790873032	1.4268386651833e-43	0.868917836204321	4.18829895921145e-281	-0.422846736020686	5.48712522522347e-41	0.0421797048925254	0.20240988927954	-0.35727074267136	6.20109091983418e-29	-0.419412439578886	2.75387853672036e-40	0.636038508528648	6.85418345507877e-105	0.380513431827523	6.75408288451244e-33	0.461750276661111	1.63743801218565e-49	-0.372082791100997	2.01648447275119e-31	0.404752481457374	2.19164517850191e-37	0.0599918645759178	0.0697015670325449	0.587989224423728	3.49940435648171e-86	-0.351256182469896	5.83230430333919e-28	-0.0682573406774581	0.0389893246182026
WDFY2	WDFY2	blue	0.330306723929368	9.89080405516749e-25	-0.134346502805834	4.5663139906963e-05	0.505884508136754	1.29049752334491e-60	-0.16852517100447	2.93678363275264e-07	0.258946133807229	1.74458664187924e-15	-0.376575306944148	3.34188902941395e-32	-0.330823600994883	8.28906935980561e-25	0.54357912785837	1.77414608437266e-71	0.207128478885996	2.52285738527818e-10	0.238006042481079	2.993904666448e-13	-0.307682631741672	1.62823764431871e-21	0.0667951014268025	0.0433857655447247	0.15223404841482	3.73490948491598e-06	0.510763140760908	6.03504110902143e-62	-0.0699977520737419	0.0342545448461164	0.237697544053619	3.21825666414567e-13
CRISPLD2	CRISPLD2	blue	0.33007521144964	1.07040934502131e-24	-0.211609069853417	1.00924020138171e-10	0.675511466129423	5.98666557320837e-123	-0.224061684144609	7.0955213648794e-12	0.0605851765152664	0.0669787302943925	-0.298514025990044	2.74132658790621e-20	-0.288936104292113	4.70585184365873e-19	0.477481870462746	2.76169024444649e-53	0.250721427168999	1.39337193801933e-14	0.417592914546478	6.42472612077488e-40	-0.381259312030868	4.97698088706128e-33	0.295273612890069	7.25993360700444e-20	0.0636451645911907	0.0542894148318256	0.405557424736677	1.53182908260766e-37	-0.213621249617344	6.64349388552857e-11	0.00248657078096485	0.940124411167651
CALM1	CALM1	blue	0.329124405487547	1.47973440308922e-24	-0.243774939000555	7.60725132921616e-14	0.686072768976206	2.85860805890073e-128	-0.251596564889524	1.12093914306272e-14	0.0164289511005981	0.619673622841432	-0.404386954962384	2.57792128150465e-37	-0.291366453678492	2.31088683240251e-19	0.515660248652104	2.65276044233038e-63	0.169916477840299	2.33575805018263e-07	0.233400660776302	8.71270177523436e-13	-0.300715385764863	1.40452223572105e-20	0.198761830508437	1.321749136002e-09	-0.106955004142303	0.00119465112767519	0.3011686210325	1.22298337854145e-20	-0.407363293971778	6.83378111885114e-38	-0.171074686130997	1.92763255527191e-07
LURAP1	LURAP1	blue	0.329048996953792	1.51815532658096e-24	-0.341320993327854	2.12903106587205e-26	0.746391003773546	1.22178850172261e-163	-0.268250729604753	1.51932882550816e-16	-0.0164244538448684	0.619769478451859	-0.322548777321107	1.34665391449439e-23	-0.299101715899493	2.29440519970996e-20	0.507409914650882	4.97959953450592e-61	0.25379005516143	6.47384835504896e-15	0.336811814047356	1.04432593514161e-25	-0.467008573418229	9.43763331921061e-51	0.256950947197134	2.90778071691988e-15	0.0340367456615483	0.303730214879827	0.702326254507587	6.42910314571077e-137	-0.17713755724095	6.90556059137054e-08	0.00865805655644763	0.793672899337683
NDNF	NDNF	blue	0.32818984675856	2.03203368844108e-24	-0.238846476850034	2.45764310958127e-13	0.724585932520902	9.14871366944258e-150	-0.347390737358496	2.400962378748e-27	0.150040454891576	5.15960698108533e-06	-0.317867339872757	6.2772697776789e-23	-0.400279726251849	1.57551002919952e-36	0.605273691883825	1.51751444905399e-92	0.35570783697092	1.11538113292408e-28	0.257169844597155	2.74987490942064e-15	-0.272021505102425	5.49628299482883e-17	0.28247398203418	3.01546031711546e-18	-0.0851664064117702	0.0099558733476494	0.317025580523204	8.25515644840226e-23	-0.315011640075567	1.58412852695678e-22	-0.0124568465105289	0.706689232601769
PDGFC	PDGFC	blue	0.327366019760848	2.68509803646479e-24	-0.36506272845957	3.16206104346181e-30	0.845884949114285	1.85253366322279e-251	-0.385327576764532	9.28205635013758e-34	0.0960892219249262	0.00362168562663677	-0.276328950498803	1.68690070933118e-17	-0.385514482323854	8.58795251979971e-34	0.651313010826655	1.47296673111534e-111	0.382237825008319	3.33032429941286e-33	0.292583346085892	1.61436620554593e-19	-0.352260848769516	4.02445573539136e-28	0.267466009662659	1.87358731677017e-16	-0.0346550416154033	0.295025433964004	0.439415402591615	1.7515174408822e-44	-0.359843552598546	2.34237933024722e-29	-0.0494461107322562	0.13502841308438
CCT2	CCT2	blue	-0.327339294087275	2.70944427207522e-24	0.423694466186064	3.67414555706368e-41	-0.45176850211532	3.2214094656704e-47	0.185243445635196	1.65483115471164e-08	0.479877741584385	7.06498371998353e-54	0.40822748793611	4.63600030270733e-38	0.198452947254264	1.40318411063583e-09	0.0418227740576545	0.206258966414541	-0.0780118410998856	0.0182675748775589	-0.12874007882209	9.41503698806091e-05	0.47160106629723	7.4931959045255e-52	-0.277913375172618	1.08665429132464e-17	0.0982684123897708	0.00292359436628405	-0.412831647931755	5.75375709903851e-39	0.0148106905727139	0.654571685464369	0.232540826682212	1.06091965041957e-12
SERPINF1	SERPINF1	blue	0.326959041522243	3.08043969552784e-24	-0.449703101047185	9.40290651161039e-47	0.822483015908896	5.98596943025038e-226	-0.341974315290567	1.68720292143769e-26	-0.103286807928348	0.0017574953288377	-0.19698736942909	1.86100414166295e-09	-0.226404248173835	4.22917742248503e-12	0.454687361761893	7.00039100866201e-48	0.516056033733748	2.05616441811283e-63	0.366531244922206	1.78794225479081e-30	-0.287329901763915	7.50098712517207e-19	0.458464391374685	9.4993778620219e-49	-0.0808803877713999	0.0143965324216374	0.399074705323139	2.66676951435848e-36	-0.222562291834732	9.85183269419372e-12	-0.0800030208037473	0.0154957070123956
SLC7A11	SLC7A11	blue	-0.325192530975859	5.57814524953912e-24	0.445889299673447	6.66704083102531e-46	-0.437720115849969	4.07462015117344e-44	0.303688257698251	5.64055007185393e-21	0.342612159296633	1.34373420678054e-26	0.18589445863271	1.47131162056817e-08	0.152778445160114	3.44466005696169e-06	-0.0796854772258624	0.0159113309227242	-0.0439876816260161	0.183713880439563	-0.0978058645854341	0.00306059752083849	0.442764823328662	3.25716792679087e-45	-0.229178989422855	2.2742208035477e-12	-0.14833972194123	6.60795273888601e-06	-0.264705122513906	3.89525291283744e-16	0.132189449221976	6.05284799440992e-05	0.241330487565201	1.36535394758083e-13
DPYSL2	DPYSL2	blue	0.3235437596106	9.67489684060503e-24	-0.498461557166097	1.24059146079147e-58	0.844850332689211	3.0453566432976e-250	-0.526389330344074	2.35598723731098e-66	-0.026707811031594	0.419710690633253	-0.268426483861158	1.44952033050996e-16	-0.356727858917671	7.60658430724907e-29	0.555667653551001	2.91349085384082e-75	0.539722755854818	2.65574071686012e-70	0.393206239872727	3.35511733371961e-35	-0.181673238994216	3.12954910402211e-08	0.572552202374475	8.14977341544073e-81	-0.117916747695589	0.000350950075605271	0.237771701911734	3.16286626278639e-13	-0.31744070291511	7.21288636595111e-23	-0.0933063462757298	0.00473209585764268
CCND2	CCND2	blue	0.323028147390761	1.14850696332604e-23	-0.520780218360914	9.57434493844284e-65	0.853266735448944	2.11001667882332e-260	-0.489060707522048	3.43419461580886e-56	-0.0802707906845999	0.0151526746544194	-0.329662598786084	1.23208457024488e-24	-0.368333608050827	8.84471610084288e-31	0.537025237679489	1.72670813174191e-69	0.374319049891644	8.27114904941282e-32	0.397674525443313	4.90214097349793e-36	-0.333965737414612	2.81132113020902e-25	0.392860266043751	3.88913061081147e-35	-0.0893464067175196	0.00684377018104318	0.366910171108462	1.5425927329148e-30	-0.322684302162263	1.2874391955139e-23	-0.106969318258295	0.00119282503823317
TRPC1	TRPC1	blue	0.322974606667066	1.16912263280851e-23	-0.461407293149345	1.96903090538612e-49	0.879814172751907	3.66040420706452e-297	-0.565648559394242	1.66155285057312e-78	0.03778288380949	0.253562703841252	-0.303443106047375	6.08369920043903e-21	-0.426646211396463	9.01056701186289e-42	0.650355742378448	3.95732128563266e-111	0.347136734026657	2.63310517592111e-27	0.355701164389101	1.11817230908132e-28	-0.324445755185605	7.16133029262503e-24	0.397470052088878	5.35662393822717e-36	-0.0101902944817376	0.758209784612297	0.330881468747292	8.12655837607334e-25	-0.281348763818154	4.14647658047731e-18	0.0622014986541473	0.0600017863460904
FRMD6	FRMD6	blue	0.322974366553818	1.16921590674083e-23	-0.440181433999483	1.1941191602301e-44	0.889745508790024	3.19313798536973e-313	-0.496274181947664	4.66321483300737e-58	0.102858759901314	0.0018370527294055	-0.408771350382705	3.62941307871063e-38	-0.520884270871969	8.94407815498654e-65	0.708948638328376	1.2984772878529e-140	0.319094160141838	4.20455718046576e-23	0.344433702562445	6.99424571011468e-27	-0.423312525016128	4.40248374429338e-41	0.274761367730178	2.59916842600944e-17	0.0483229142716353	0.144132549653199	0.559253323083051	2.04976380634292e-76	-0.42579122320605	1.35575880615483e-41	-0.0794762541282206	0.0161904964745597
GPRASP1	GPRASP1	blue	0.321597211118066	1.84543101889387e-23	-0.289952867132977	3.49774689885004e-19	0.844409672638931	9.97229682929785e-250	-0.332226261867421	5.1233147887062e-25	0.0912414659116987	0.00574572532609042	-0.361868854241738	1.08165069004406e-29	-0.40299994835472	4.76414788927385e-37	0.636518659066032	4.28635240910556e-105	0.284257823074414	1.814523859158e-18	0.375819705179198	4.53046352672547e-32	-0.494599623497998	1.27677576297314e-57	0.291632474711449	2.13692493809499e-19	0.0125119659747849	0.705451785647636	0.538548504020699	6.01189805323519e-70	-0.175897603982687	8.54361810113291e-08	0.146846287562915	8.1930698686193e-06
GRK5	GRK5	blue	0.319360614017335	3.85310857698882e-23	-0.467132735450455	8.81734947221958e-51	0.823477717686668	5.89870214785519e-227	-0.469185482247003	2.85391538990347e-51	-0.0405798110800221	0.220076569516553	-0.254961328830569	4.81852885692469e-15	-0.356566872427341	8.08101786072274e-29	0.503440756222036	5.87420357890325e-60	0.496028918042737	5.40636359626759e-58	0.428304831670315	4.06529976308657e-42	-0.209034361917345	1.71289355340576e-10	0.614463844975623	4.3247771990725e-96	-0.0316483236426387	0.338940898940679	0.333268088564763	3.57804997724873e-25	-0.245170790219363	5.43153149901393e-14	-0.0725479099681147	0.0282072705589689
CHRDL1	CHRDL1	blue	0.318807441437457	4.61816851274976e-23	-0.373660504162733	1.07610739456028e-31	0.873980071217733	2.22666025399124e-288	-0.426790007656031	8.41125665679523e-42	0.0175758827828538	0.595441957781725	-0.376015212362565	4.18777136095207e-32	-0.440087113991092	1.25185802507794e-44	0.618629259268351	9.77799075388873e-98	0.211448048606433	1.04339461555839e-10	0.33303749832564	3.87440430033141e-25	-0.437548096406238	4.43789666240925e-44	0.29403526942253	1.04990557921371e-19	-0.0639870823934455	0.0530049788245106	0.337025574395114	9.69063618626311e-26	-0.436504907629941	7.44129612213711e-44	-0.145876097405927	9.41071476592836e-06
MYH11	MYH11	blue	0.318521802357037	5.07016314152897e-23	-0.360933082081081	1.54680140299328e-29	0.836002323044143	3.3939872439077e-240	-0.339321627138441	4.32339414242481e-26	-0.0322069801446577	0.330479459457697	-0.386212656719135	6.42108096032972e-34	-0.387763061686776	3.35805163733392e-34	0.528981371449562	4.15354614877244e-67	0.161499945971466	9.0705704741561e-07	0.329387684586561	1.35298143482496e-24	-0.486692556701184	1.37763718176316e-55	0.293202863006655	1.3440223915745e-19	0.0251919957407837	0.446590797993096	0.402759927671497	5.296784467955e-37	-0.356551874364991	8.12668256438199e-29	-0.160165156681473	1.11780330687024e-06
CD248	CD248	blue	0.317708989120328	6.60963330725613e-23	-0.478508027380348	1.54229591103404e-53	0.796291584083532	1.60642680172565e-201	-0.362649919816663	8.01726814114682e-30	-0.206802792772812	2.69443739568542e-10	-0.225744371889256	4.89566982431531e-12	-0.216140088860586	3.91311237485868e-11	0.339213975701797	4.49081791381563e-26	0.372160593146599	1.95515232245279e-31	0.369381817563646	5.8616333156116e-31	-0.27701109144948	1.39640635151322e-17	0.561948647158567	2.72843128600801e-77	-0.0850488428297638	0.0100592057840453	0.382416215020168	3.09466525802857e-33	-0.165615553324001	4.71211046286233e-07	-0.150723158610369	4.66822191715835e-06
VIM	VIM	blue	0.317166475222997	7.88571366136791e-23	-0.461982921401479	1.44474013490898e-49	0.74742925684193	2.45990793549727e-164	-0.393909160828007	2.48398154112206e-35	-0.120294075989944	0.000265269833212621	-0.137461343623495	3.01672298878639e-05	-0.169638002498359	2.44566531393983e-07	0.398213944454127	3.8786062762848e-36	0.538468518039163	6.35521464723537e-70	0.422443459504355	6.63795567907872e-41	-0.133683035768473	4.98207151405409e-05	0.612386130643042	2.80336897769298e-95	-0.0784907376042252	0.0175640478297161	0.241431349117231	1.33296677186478e-13	-0.145345571955143	1.01476716942918e-05	-0.0321441121924153	0.331424786990304
FAM229B	FAM229B	blue	0.316111017123819	1.11055065261826e-22	-0.450987009952394	4.83556478677833e-47	0.627600692277953	2.29257015101637e-101	-0.295692506384419	6.40557457069296e-20	-0.212538991534786	8.32327384588303e-11	0.00162382808904195	0.960877848082992	-0.0267251811196791	0.41940827160663	0.312193745734635	3.91044765615687e-22	0.18444062632863	1.91186045178679e-08	0.2124816787721	8.42294449942905e-11	-0.393558266761235	2.8864382260948e-35	0.179999278297379	4.20102672593469e-08	0.0489966872522692	0.138616512059721	0.235804952995472	5.00246282683613e-13	-0.201632355177673	7.5482538048383e-10	-0.149106237428925	5.91269798079633e-06
GSTM4	GSTM4	blue	0.315711131923634	1.26392220945456e-22	-0.474262037362647	1.69625898670227e-52	0.781638213159377	2.29892390552981e-189	-0.296636604762457	4.827018278487e-20	-0.203050631141256	5.70558887534284e-10	-0.212796537143464	7.8894155556494e-11	-0.158568681190575	1.4319035543724e-06	0.402193554874197	6.79942676462895e-37	0.211183396079041	1.10199595604898e-10	0.29576815604577	6.26222654388511e-20	-0.455008315532667	5.91336781506175e-48	0.267494487532605	1.85941336786474e-16	-0.0521316774315376	0.115061441903471	0.523735481169682	1.37140791490628e-65	-0.177938561650324	6.0135990661806e-08	-0.0922115484301725	0.00524740260068479
CSRP1	CSRP1	blue	0.314580528861404	1.82013281311071e-22	-0.447392870256741	3.08922823829886e-46	0.81554049640361	4.26516780962675e-219	-0.303083007563015	6.79764099853993e-21	-0.20269571730893	6.12067736584449e-10	-0.242404424146097	1.0567931403886e-13	-0.212847264457075	7.80660218012496e-11	0.404559226467009	2.38811061035443e-37	0.128588110880683	9.59767229233448e-05	0.356728650068326	7.60432225982059e-29	-0.512615842173055	1.86164304937562e-62	0.277917471527628	1.08541540525431e-17	0.021331812598277	0.519279417932832	0.400366977664386	1.51647419524975e-36	-0.30104699596618	1.26929019649805e-20	-0.200775867943396	8.92934200768813e-10
FYN	FYN	blue	0.313995830499757	2.19656726703621e-22	-0.442135146246081	4.47516497934824e-45	0.663209940422434	5.02545106810245e-117	-0.470983839676768	1.0556210581085e-51	0.0169770285146561	0.608040483067174	-0.185619886516163	1.54617039838637e-08	-0.285052288626902	1.44545474474005e-18	0.463532047418007	6.2610428017636e-50	0.703457772374783	1.52807274464285e-137	0.437758694886983	3.99729281514069e-44	-0.0120333177162197	0.716223185242654	0.621821042087394	5.15648539693793e-99	-0.068828187652866	0.037378610767952	0.243310078413178	8.50646843887317e-14	-0.10921565731728	0.000936138353075391	0.101670896779901	0.00207544870039825
FOXF2	FOXF2	blue	0.313414022624449	2.64729181698913e-22	-0.304985772384274	3.77532183912487e-21	0.630007154315966	2.32427307480852e-102	-0.321902639668552	1.66812440359902e-23	-0.0655825547165936	0.0473419580549683	-0.199897941746249	1.05994942450498e-09	-0.236131328997713	4.63732169880739e-13	0.369769162079358	5.03302942560013e-31	0.310618736389514	6.45262026530726e-22	0.233268352064513	8.98123478412814e-13	-0.204151332240145	4.58522552651025e-10	0.361560898659146	1.21693609211353e-29	-0.115233975635298	0.000478370203067573	0.213993740897409	6.14583833470080e-11	-0.192108848458063	4.69050969992459e-09	-0.0846142495396095	0.0104495175916423
PCDH18	PCDH18	blue	0.313213058078932	2.82330851331708e-22	-0.258781683576964	1.81991859759097e-15	0.799089447084119	5.90282788057482e-204	-0.40142900135577	9.51812902298281e-37	0.190633600864451	6.17433933531324e-09	-0.325406610293109	5.19193060760163e-24	-0.450224926242659	7.17838076613103e-47	0.683012092840671	1.05058153441279e-126	0.368506269137007	8.26607856835215e-31	0.210798932132895	1.19288713589837e-10	-0.285962460961588	1.11294285576051e-18	0.301401280663102	1.13900035810218e-20	-0.0779021366350176	0.018432162408854	0.265522311687006	3.13934024326555e-16	-0.396956175480467	6.69179647280456e-36	-0.0442095839216117	0.181510224766427
MRPL17	MRPL17	blue	-0.311670644232568	4.61968853598251e-22	0.33515524546183	1.86084582463983e-25	-0.491178691212138	9.82255234514609e-57	0.510944197681488	5.38148341495205e-62	-0.0573653911292942	0.0828648530118318	0.557246783259559	9.08846678826325e-76	0.592855410444571	6.1878323104556e-88	-0.428689694659344	3.37762087060535e-42	-0.102655394404243	0.00187599641095606	-0.194397229306729	3.04921680483002e-09	0.298054252305458	3.14995360319811e-20	-0.219226420759891	2.02757512075975e-11	-0.152564563936398	3.55601940741663e-06	-0.390978844564345	8.65647964232323e-35	0.239935093621395	1.90107287311623e-13	0.035296929282683	0.286166739437912
TMEM97	TMEM97	blue	-0.31161718299167	4.6989675048673e-22	0.45052020842614	6.16022845731427e-47	-0.48118724736042	3.33823902379979e-54	0.283705748200338	2.12423782147669e-18	0.340527261773155	2.82216720577206e-26	0.323623207580905	9.42228353012693e-24	0.21830741592488	2.46859880776519e-11	-0.113910782529924	0.000556003019152248	-0.222892473630553	9.16679119785214e-12	-0.304316109154735	4.64576105204803e-21	0.382053670143037	3.59226746906322e-33	-0.339568544653165	3.96235328947082e-26	0.104228199087832	0.00159353290494719	-0.214298533388953	5.76587726870395e-11	0.0897721812230966	0.00658185499162345	0.121347041502385	0.000233958445362631
DKK3	DKK3	blue	0.310836296463864	6.02239252990887e-22	-0.383296410546972	2.15308057737589e-33	0.846024796959016	1.26686570895976e-251	-0.349225338050262	1.22964973145552e-27	-0.0496297099744484	0.133583380957604	-0.260074872536912	1.30415182117301e-15	-0.292348150156438	1.73048864409101e-19	0.519160300916408	2.75547527645815e-64	0.332560052750184	4.5673691230383e-25	0.308275481581771	1.35181266741444e-21	-0.343033258608475	1.1559121146346e-26	0.398411293898016	3.5597338096063e-36	-0.131017649682488	7.04157628782869e-05	0.433265358944127	3.66232299522723e-43	-0.266560888433154	2.38390633298342e-16	-0.0780284242964171	0.0182428075171007
PDPN	PDPN	blue	0.310272182027248	7.20144056118619e-22	-0.479366734346779	9.45768482242194e-54	0.818280306961891	9.13337883621469e-222	-0.386230176442054	6.37434198463974e-34	-0.0807887017063435	0.0145080931743007	-0.259540953750089	1.49684790498381e-15	-0.283270934491551	2.40435796989582e-18	0.495827826982964	6.1026707623558e-58	0.438896308007215	2.26939355202318e-44	0.39713825560411	6.18466209329819e-36	-0.335761833418155	1.50669301855654e-25	0.403538664138041	3.75441450936182e-37	0.000298428314770887	0.992807320904035	0.567869865294788	3.04375528171219e-79	-0.254514375993254	5.39424278620125e-15	-0.0938850499489914	0.00447859867805697
RIMS3	RIMS3	blue	0.309612373608795	8.87214835304845e-22	-0.370101836132892	4.41479229457571e-31	0.84480078948706	3.48046452163588e-250	-0.413411117975331	4.4146331396049e-39	0.0400253583613359	0.226449536858184	-0.370765394056237	3.39765333637177e-31	-0.387408731136535	3.89546584950958e-34	0.605943278886994	8.44775487438175e-93	0.284309369203547	1.78798851050585e-18	0.317036918045814	8.22480575532878e-23	-0.363739102226333	5.2729826253578e-30	0.323464031124493	9.93513206556052e-24	-0.0357709975225012	0.279740472292742	0.400866652220651	1.21829803406841e-36	-0.311881385216423	4.31984359161179e-22	-0.0808243747721169	0.0144645971691862
ZBTB47	ZBTB47	blue	0.309542138505431	9.07111007760786e-22	-0.369165734138456	6.38121884837056e-31	0.820543570345497	5.26429071188787e-224	-0.457148945129852	1.91000424050276e-48	0.0816482999193173	0.0134914357555803	-0.340564934013173	2.78471882597695e-26	-0.366016282222601	2.18439566663808e-30	0.604843406842986	2.20947398943859e-92	0.307032912594543	1.99552850004958e-21	0.381152403591318	5.19987577791485e-33	-0.241110351753732	1.43874532204515e-13	0.424586250519862	2.40646017394108e-41	-0.0514616296540467	0.119811804883957	0.28728397324652	7.60132063731725e-19	-0.216787686780262	3.41162924874179e-11	0.027348547653487	0.408640165858767
GBP2	GBP2	blue	0.309376999542685	9.55644595365563e-22	-0.504694435725743	2.70367265364549e-60	0.784108087488484	2.39650280034892e-191	-0.406377870903367	1.06222136807036e-37	-0.0753100652283241	0.0227162423342997	-0.142739662380103	1.46400337079768e-05	-0.234512241860255	6.74647148082393e-13	0.485421895868928	2.89003544285823e-55	0.681104043257995	9.71698323249285e-126	0.472587990418756	4.32555877991754e-52	-0.197922748661934	1.55448835786871e-09	0.449086092174354	1.29306317615367e-46	-0.0244287048276924	0.460488257287987	0.486930052409067	1.19906769770213e-55	-0.176672955509313	7.48019644063551e-08	0.00592512422420466	0.857949122098592
C1S	C1S	blue	0.308167208738125	1.3985794132329e-21	-0.414177542887604	3.10720325290439e-39	0.762340182928617	1.00662398287493e-174	-0.407743584544887	5.76189688535865e-38	0.0241325918558013	0.465943994873308	-0.12524494966449	0.000145681946534952	-0.25969246779457	1.43948673518917e-15	0.506455409561225	9.0411077796114e-61	0.676404377890487	2.16739631107548e-123	0.413876578889952	3.56706646176616e-39	-0.0738587974574645	0.0254731845370168	0.49784044594614	1.80859705710493e-58	-0.084421171569614	0.0106271969548244	0.231920660062863	1.2222520653478e-12	-0.222568208736858	9.83912703464577e-12	0.00516137559724967	0.876100891244368
ANO5	ANO5	blue	0.307671705497253	1.63382383906884e-21	-0.408490798819052	4.11812425645102e-38	0.825338428253379	7.43171740101794e-229	-0.468235382517392	4.81505087770572e-51	0.0301230995012583	0.36274151006511	-0.396516027989588	8.09453372518427e-36	-0.459849432569407	4.53808465308545e-49	0.61521024900379	2.20231169955242e-96	0.22628259169791	4.34498417853966e-12	0.292388956310733	1.70976687208259e-19	-0.448497243006092	1.75145166400463e-46	0.277716208873452	1.14796087162425e-17	0.00375501755767635	0.909689234200688	0.372921669832667	1.44466053168511e-31	-0.433096005701022	3.9786143389169e-43	-0.148723167773266	6.25092746499435e-06
SEMA6D	SEMA6D	blue	0.307540978835598	1.70214579339439e-21	-0.394905574884863	1.62007431500865e-35	0.751282128237249	5.9941313374049e-167	-0.426554929775593	9.41281526113799e-42	0.0620082261483846	0.0608030105168751	-0.375751261223621	4.6568889421226e-32	-0.421344475198873	1.11379539907615e-40	0.590920842323457	3.10317169487089e-87	0.236109941604356	4.66042751925062e-13	0.244084281165082	7.0612725808787e-14	-0.3800387723188	8.19919064503215e-33	0.299315880102426	2.15010538771368e-20	0.023244672093524	0.48251638479301	0.570782600464296	3.22348613120533e-80	-0.246996272212705	3.48501891393464e-14	0.002888644076697	0.930465454907039
C1QTNF7	C1QTNF7	blue	0.30683200448993	2.12485793731679e-21	-0.338000477781713	6.88460217618147e-26	0.751958437973536	2.06090086755642e-167	-0.421401118699287	1.08452774904431e-40	0.0348131303974833	0.292826810294322	-0.208502420579592	1.90909395490778e-10	-0.313899223188348	2.2657723521647e-22	0.537600090133846	1.16031350138307e-69	0.358425868177392	4.00974446813964e-29	0.27109155503561	7.07325712652218e-17	-0.220378614417513	1.58225894236224e-11	0.398110264121031	4.0573242855896e-36	-0.118571029172373	0.000325095993943804	0.201192510874472	8.22927482173827e-10	-0.27182110067721	5.80380878980638e-17	-0.0277455368286123	0.401869008518477
TGFBR3	TGFBR3	blue	0.306822742724994	2.13101552296544e-21	-0.509344647689541	1.47786109460477e-61	0.893603221358177	7.00782712061224e-320	-0.557964826804617	5.34003166029033e-76	0.0452613651833825	0.171331150948875	-0.446829996437339	4.12204461152437e-46	-0.556617401465697	1.44696444361485e-75	0.675354652939145	7.15345435851671e-123	0.320920884913792	2.30706966887454e-23	0.390792866792868	9.36630577519367e-35	-0.423974838666693	3.21689582880421e-41	0.424132893299178	2.98452213470746e-41	-0.0462076866982646	0.162542881984601	0.42804716920408	4.60167868931762e-42	-0.445502097663837	8.12262033853451e-46	-0.122979798446996	0.000192172212216265
CALD1	CALD1	blue	0.305214243301652	3.51689765728586e-21	-0.327158307360893	2.88016100940032e-24	0.84688226815918	1.22239285774241e-252	-0.400684724021179	1.31944374532898e-36	0.125317070435701	0.000144391839348128	-0.459044578157363	6.97402829766567e-49	-0.464843133191451	3.07498779076062e-50	0.663454224620288	3.85726621596127e-117	0.244271521892475	6.74968220984594e-14	0.328827951270587	1.63655586054762e-24	-0.35920210820521	2.98836899695589e-29	0.323698502750501	9.18889803943825e-24	0.0548479120390986	0.0973027462604779	0.344717473127002	6.31531455114943e-27	-0.453344123914349	1.4157739938997e-47	-0.139893685701265	2.16889702788003e-05
CRTAP	CRTAP	blue	0.305084623904897	3.66128649614028e-21	-0.418490255088443	4.23344383170908e-40	0.796443868192184	1.18664783794313e-201	-0.411567166117796	1.02385480231437e-38	-0.0144472448204311	0.66251779953787	-0.100982409187835	0.00222627367871236	-0.257653474980691	2.43028193304338e-15	0.546858660291764	1.72781042609698e-72	0.29291137314048	1.46514812352467e-19	0.294647951855253	8.74941851428475e-20	-0.318343744135377	5.37376510605105e-23	0.347447469361118	2.35194823414814e-27	-0.00370739007517505	0.910829904302008	0.341274755301823	2.16432294504038e-26	-0.299921390062369	1.78884141478812e-20	-0.109060762621879	0.000952048516224504
PTN	PTN	blue	0.304561831269325	4.30548680065208e-21	-0.0866473906738499	0.00873271160208679	0.531894077946098	5.80205898125522e-68	-0.00973768952585195	0.768636124560885	-0.106299805046884	0.00128104957353055	-0.209536894618413	1.5456880956826e-10	-0.0989192117929856	0.00274028511005953	0.265098311010126	3.51150999114821e-16	0.158119088805121	1.53465455725166e-06	0.200867722065036	8.77018727190972e-10	-0.387725701468373	3.41105681272864e-34	0.202097618008728	6.88764856452908e-10	-0.126424596208628	0.000125881073962519	0.217682827480488	2.82048924986032e-11	-0.186212328553262	1.38903392561335e-08	-0.11847338985756	0.000328837831445294
FREM2	FREM2	blue	0.304290013465696	4.68342201595166e-21	-0.221045538415267	1.36982219030121e-11	0.581620688366035	6.20920547357499e-84	-0.301278660289725	1.18252703806422e-20	-0.00563014872808851	0.864951370062302	-0.388421702853779	2.54703401734451e-34	-0.432691132925147	4.84903251561996e-43	0.371488491277943	2.55235229982895e-31	0.185065666158141	1.70868735630298e-08	0.155292338555764	2.362258613615e-06	-0.279926312469946	6.18926884438074e-18	0.227847149593492	3.06613292030733e-12	-0.0825773605112214	0.0124637854840857	0.289081947235392	4.51012329800178e-19	-0.300094925262978	1.6968424834924e-20	-0.160720995094757	1.02487938556297e-06
PGR	PGR	blue	0.303175750884225	6.60622292191587e-21	-0.429102491891711	2.76803807191578e-42	0.838592909070285	4.4892492134673e-243	-0.506972582924615	6.54600750720782e-61	0.0441389969270972	0.182209072139113	-0.433752171907748	2.88556428858986e-43	-0.550314472326003	1.44359712910464e-73	0.61383608603599	7.61821916136889e-96	0.307931152806196	1.50615129146958e-21	0.290091004391519	3.35925048660137e-19	-0.393772868609493	2.6332234151377e-35	0.340110817058681	3.27084940810414e-26	-0.037187274647264	0.261128583326057	0.444626722023868	1.26817585531857e-45	-0.3995153311646	2.20048436329111e-36	-0.112716565421153	0.000635973280391538
ASPN	ASPN	blue	-0.303114863597502	6.73128200132258e-21	0.112524162983091	0.000649815074592763	-0.148069437907742	6.87122794034315e-06	-0.0158490865337573	0.632085746613582	0.176821464758724	7.29166420736724e-08	0.198877321332873	1.29249784064869e-09	0.105497639049638	0.00139465899842727	-0.0204392844626028	0.536913826567167	0.242700683812963	9.84473337826133e-14	0.019492417608005	0.555944836116202	0.38941476548376	1.67690753391268e-34	0.195734038329338	2.36524941427804e-09	0.0490544218892815	0.13815150811447	-0.263227967090358	5.74224691142537e-16	0.0901578583063611	0.00635241150390954	0.161221101989942	9.47654052829551e-07
EHBP1L1	EHBP1L1	blue	0.302958495964602	7.06326321235556e-21	-0.456508183255346	2.68110272383283e-48	0.760905465504746	1.08507081681368e-173	-0.319253094403551	3.99128654727501e-23	-0.140084812483954	2.11289544225713e-05	-0.160354958521472	1.08519783332424e-06	-0.153533602769238	3.07757952242447e-06	0.372659403481322	1.60358083991155e-31	0.420960560950744	1.33392067858102e-40	0.452323709400613	2.41236857104616e-47	-0.232014003014601	1.19651684851805e-12	0.449412783927583	1.09244104544762e-46	-0.0325442139090001	0.325438343002475	0.431044929889989	1.08098375445753e-42	0.0536366315527654	0.104931437411681	0.129927178666545	8.09706380182638e-05
ACTA2	ACTA2	blue	0.301290895858891	1.17811103417906e-20	-0.463075212694496	8.01550770058802e-50	0.847648358993288	1.49493369195142e-253	-0.341790323421914	1.80152355192495e-26	-0.172756189399635	1.45523369295074e-07	-0.240325302874112	1.73336788787219e-13	-0.225928015138894	4.70050333750984e-12	0.428943074123808	2.98928955260352e-42	0.233657717984023	8.21328127790431e-13	0.354312776039816	1.87843752863423e-28	-0.409160856468959	3.04494956487981e-38	0.376314966044463	3.71162107536576e-32	-0.00790484299470896	0.811268268216356	0.3668857528488	1.55734436834531e-30	-0.30401301744598	5.10223883054544e-21	-0.194825127050604	2.81166413807128e-09
COPZ2	COPZ2	blue	0.301166196698191	1.2238899065277e-20	-0.529070003962953	3.91317630284527e-67	0.755677179801011	5.4634103625222e-170	-0.275615525695974	2.054399919122e-17	-0.340317776694152	3.03968184432153e-26	-0.0948798551943398	0.00407139025309997	-0.0142355741943391	0.667163222628599	0.255224965054462	4.50772662723598e-15	0.302336581631269	8.55134471561555e-21	0.328696377619491	1.7113206994584e-24	-0.364500623898523	3.93016473461145e-30	0.427724898102419	5.37242988154874e-42	-0.0676405622159656	0.0407954126848895	0.389192124225732	1.84187718101368e-34	-0.172067295363198	1.63341445476146e-07	-0.206652868406312	2.77719610938215e-10
GJB1	GJB1	blue	-0.300756145459821	1.38716277222697e-20	0.53184074706539	6.01601632071021e-68	-0.616024228001244	1.0528383274745e-96	0.58651468794268	1.17264476297452e-85	0.170067587667134	2.27812889635443e-07	0.342501327846975	1.39799842639873e-26	0.377064740046198	2.74287800250452e-32	-0.374614641031712	7.34819391437399e-32	-0.27947712687085	7.02042473877626e-18	-0.296447120938125	5.10949455735811e-20	0.189956817187562	6.99903045849302e-09	-0.309795625585103	8.37310264138405e-22	0.0385680589312398	0.243823618225998	-0.334085470175774	2.69716927481635e-25	0.20710435620509	2.53519174517422e-10	0.0462348100111587	0.162296095509579
ANTXR2	ANTXR2	blue	0.300677537677373	1.42083359203792e-20	0.0804449236070143	0.0149331969487811	0.55792971548475	5.48087528010464e-76	-0.054675647299509	0.0983598705814768	0.157714183963414	1.63321911337751e-06	-0.388724282577815	2.242802158156e-34	-0.305234788344903	3.49453382105177e-21	0.496638677664639	3.74239380310672e-58	0.0780699427534466	0.0181809275053606	0.14429277740701	1.1776213030777e-05	-0.371919235201012	2.15170397752663e-31	0.10050286458768	0.0023371802942009	-0.144068954689048	1.21531776623034e-05	0.264374833396623	4.2492670293508e-16	-0.27902869812739	7.959669309522e-18	-0.010706854846021	0.74636367358748
ALDH2	ALDH2	blue	0.300380441831184	1.55553751279041e-20	-0.24460348091535	6.23009580688602e-14	0.573686221669709	3.36153888837448e-81	-0.0786575919945691	0.0173245603813407	-0.21235131178975	8.65402034244864e-11	-0.222338495301043	1.03443645358894e-11	-0.09800589880363	0.0030006470474654	0.258563634582426	1.92475384075981e-15	0.149597110490851	5.50478707861795e-06	0.227204594492241	3.53919142177083e-12	-0.370383838216854	3.95010515532595e-31	0.247784390583707	2.87421026936449e-14	-0.143177434639197	1.37719155729895e-05	0.401712664530069	8.40229686905972e-37	-0.187374667745215	1.12449308299411e-08	-0.173266775480892	1.33543854139434e-07
ANK2	ANK2	blue	0.30000236126492	1.74531788452743e-20	-0.516390076625536	1.65792140081179e-63	0.815347976774398	6.54371999802207e-219	-0.588989597764025	1.53518141980245e-86	-0.00978148919881536	0.76762528066924	-0.311398328015356	5.03776802343858e-22	-0.426161592207885	1.13601657368734e-41	0.57333242623666	4.43292547512607e-81	0.37635579541208	3.65106327142712e-32	0.348691517310634	1.4946460704283e-27	-0.251999180462562	1.01389112349111e-14	0.383325886331485	2.12704088461768e-33	-0.0255766404261944	0.439678770922144	0.239791241145278	1.96683033070266e-13	-0.361140548529439	1.42901772554756e-29	-0.100380784762332	0.00236620961000277
SORCS2	SORCS2	blue	0.299678996853085	1.92563833653733e-20	-0.348007338847088	1.91835742389752e-27	0.746742845821806	7.10381276740764e-164	-0.389584620180343	1.56098378792094e-34	-0.0712067117089099	0.0312621806751979	-0.353248410342122	2.79093203543564e-28	-0.399874808969549	1.88074371003271e-36	0.412059756867139	8.18209063630996e-39	0.354337456363089	1.86123735032112e-28	0.331800587274958	5.93032702083857e-25	-0.288737224579974	4.98631977223521e-19	0.446502826766528	4.87319312115616e-46	-0.122655998207961	0.000199857164701628	0.313353194194738	2.6993924447195e-22	-0.220001628574789	1.71625411770908e-11	-0.103082028485679	0.0017951526967745
RPRM	RPRM	blue	0.298680505136393	2.60665884435817e-20	-0.47279494225712	3.85394083458212e-52	0.704778689146738	2.83090920211816e-138	-0.323983816763295	8.35525965594707e-24	-0.198339620431703	1.43426956188067e-09	-0.126772443400898	0.000120544346501589	-0.147682910725118	7.26519544819882e-06	0.313234289087489	2.80417988331251e-22	0.306988747849782	2.02327458499158e-21	0.336379215041927	1.21477911944114e-25	-0.380647277868975	6.39435800118422e-33	0.33455774576666	2.28993041188459e-25	-0.0314280897165966	0.342314380052039	0.34611566944724	3.81263527584346e-27	-0.161996906238448	8.38813226398506e-07	-0.0873971140534157	0.00816616241902252
NDC80	NDC80	blue	0.298333841477365	2.89482446493882e-20	-0.358764955465277	3.52682762469047e-29	0.481770005118787	2.38872836843793e-54	-0.345038019285391	5.62661271242104e-27	-0.0795809065524818	0.0160503264806673	-0.0221987700183791	0.502440598268026	-0.0651694252195076	0.0487572545759455	0.301222333292787	1.20306800119785e-20	0.279113047658478	7.77401285578647e-18	0.0928388510858833	0.0049462696415961	0.241386786384801	1.34718208839679e-13	0.222242348128876	1.05632873327721e-11	-0.164167766504362	5.94392168217501e-07	0.0773057873599328	0.0193497106456527	-0.142398702871199	1.53520020531373e-05	-0.0350071423108855	0.290143629949384
ARHGEF26	ARHGEF26	blue	-0.298290222840425	2.93324018108983e-20	0.569089592729883	1.1919877022388e-79	-0.611936753654421	4.1922562135209e-95	0.373111832565908	1.33929322217924e-31	0.282571800847691	2.93290912377134e-18	0.274749652721949	2.60755168218627e-17	0.29070026556194	2.81021340223086e-19	-0.238813198119022	2.47696162832843e-13	-0.131461363188774	6.65047333536144e-05	-0.247047481228682	3.44172668333428e-14	0.4793152477821	9.73948444024332e-54	-0.282046372413817	3.40404442336407e-18	-0.0624767847321579	0.0588756783896894	-0.559263668680055	2.0340310306873e-76	0.217047402220497	3.22866175318589e-11	0.221633604772866	1.20583411064347e-11
SYNM	SYNM	blue	0.29826457769469	2.9560607475774e-20	-0.389276243631872	1.77773653111513e-34	0.811547262158893	2.76451626885315e-215	-0.326591861310506	3.48621559709053e-24	-0.0880739634965733	0.00768313623304408	-0.330239978139464	1.01187926757736e-24	-0.328827579146944	1.63676269018109e-24	0.48280850226291	1.31355999334403e-54	0.116725355599688	0.000403023993166619	0.328848538947018	1.62515323284218e-24	-0.51700177767497	1.1170886981266e-63	0.276389676914952	1.65879241045844e-17	0.0468228006352093	0.157015299766374	0.394886011162883	1.63374928815579e-35	-0.364943334463496	3.31165916430351e-30	-0.199134456467343	1.22961595446015e-09
MRPL37	MRPL37	blue	-0.297775471775148	3.42641424454929e-20	0.332676042472172	4.38850973939485e-25	-0.509288947922335	1.53062646070526e-61	0.427625647808705	5.63467092419077e-42	0.0962206852451302	0.00357562331244653	0.582294207790596	3.61018415318422e-84	0.55943288334518	1.79311841719835e-76	-0.31836548712145	5.33574969136499e-23	-0.0918448585497063	0.00543099337330729	-0.215084284673988	4.8890319714658e-11	0.44446049968468	1.37992567498728e-45	-0.21261346750142	8.19547396118417e-11	0.0381925503708085	0.248448092261383	-0.343954374911133	8.30889845271307e-27	0.207436621185341	2.37035482432854e-10	0.0206532307150939	0.532659476901839
GLO1	GLO1	blue	-0.29706438173838	4.24473741548781e-20	0.347456904945196	2.34389291390367e-27	-0.330031870440544	1.08635377426011e-24	0.159207876071976	1.29712076949481e-06	0.325460950559129	5.09818101935538e-24	0.166427868688491	4.13279175914182e-07	0.142183426134621	1.581837222729e-05	-0.013343215488077	0.686885923259773	-0.107735621895942	0.00109874172187258	-0.162678367306178	7.53212626900857e-07	0.214806224619046	5.18330990951024e-11	-0.18887323677523	8.5467366754004e-09	0.29413788946409	1.01836399597992e-19	-0.130773382758327	7.26605148010565e-05	0.0360596718642068	0.275875658935874	0.118859534383403	0.000314270733773239
FBXO30	FBXO30	blue	0.29646412770764	5.08348892693455e-20	-0.262078693235223	7.75328890904067e-16	0.772042748776014	6.6401135425645e-182	-0.493637669842311	2.27143995892483e-57	0.300769443048895	1.38154531290739e-20	-0.450075257631115	7.75662051591674e-47	-0.553858664084519	1.09813626573405e-74	0.801518875484704	4.22034828087238e-206	0.229827916147425	1.96478544757161e-12	0.288735604597256	4.98867071086489e-19	-0.288668911369568	5.08641146530051e-19	0.21386758218578	6.31016891739955e-11	0.0199116799941324	0.547477685699231	0.268937122757211	1.26412058063901e-16	-0.493691884014891	2.19898535391023e-57	-0.00979144007872438	0.767395681237294
KANK2	KANK2	blue	0.296074659425884	5.7131298755384e-20	-0.473376845928602	2.78449121577833e-52	0.932887561778301	0	-0.489239604331823	3.09069855189237e-56	-0.0378991291544451	0.252104021200624	-0.380998289755965	5.53871329804771e-33	-0.43031321701684	1.54154898511871e-42	0.588722755558264	1.91307320099441e-86	0.336274497835349	1.26001565157173e-25	0.378698531622039	1.41507605507167e-32	-0.34826065077186	1.74916088373723e-27	0.470380824270594	1.474444381053e-51	-0.0586107611794901	0.07639208055376	0.408814310057674	3.55984293243261e-38	-0.330560764998342	9.06859137569544e-25	-0.115918986053679	0.000442266223510561
SHE	SHE	blue	0.296013923523542	5.81802290277883e-20	-0.347212856504182	2.56129504276814e-27	0.687531691754038	5.0489696890684e-129	-0.436814049426904	6.38571654713619e-44	0.042238550562976	0.201780359113164	-0.36593983972612	2.25024108472568e-30	-0.442869628261862	3.08921502656406e-45	0.470057744631666	1.76303452308107e-51	0.447776864040435	2.53665078443479e-46	0.335018846045177	1.95118721959166e-25	-0.194134808004831	3.20443639751575e-09	0.679911148314797	3.87070536046745e-125	-0.0610395899181721	0.0649529690146555	0.263130237773414	5.89109065415759e-16	-0.241651471120252	1.26487940002154e-13	-0.0648979141981359	0.0497065749527981
GCNT1	GCNT1	blue	-0.295995448960207	5.85030443719189e-20	0.501120990501127	2.44809445485058e-59	-0.448217792494416	2.02230194099497e-46	0.345605888153472	4.58419610887541e-27	0.358883221075576	3.37233117373848e-29	0.248208140113861	2.59060718918039e-14	0.116868587794761	0.00039640271046963	-0.104705062591335	0.00151595440795301	-0.0980347154777543	0.00299209934927062	-0.165036288811676	5.1721836092614e-07	0.304370507111599	4.56821340659587e-21	-0.322067984853315	1.5792776860428e-23	-0.00104448546656712	0.974829780717292	-0.323314953862379	1.04404274005483e-23	0.0991997541378853	0.0026645490007687	0.181629230775066	3.1539794134069e-08
VCL	VCL	blue	0.295854741910505	6.10203774787025e-20	-0.354210201638463	1.95162628656502e-28	0.89083546275332	4.44976548078514e-315	-0.475371957705714	9.09279506137229e-53	0.150322765553786	4.95069438040755e-06	-0.470413987472649	1.44762123240582e-51	-0.523085909377527	2.10562366130226e-65	0.721663586901548	5.24117447775439e-148	0.270304995864033	8.74876839423793e-17	0.372410507682287	1.7703806411955e-31	-0.336750240877529	1.06705844640383e-25	0.311678516096383	4.60812732224372e-22	0.00288357983627387	0.930587051962829	0.352709860976758	3.40803520396663e-28	-0.457098484267924	1.96175213264272e-48	-0.0983430039598566	0.0029020316433445
COL6A1	COL6A1	blue	0.295793434555208	6.21503575007656e-20	-0.466290440685869	1.39763221193491e-50	0.793000075483316	1.05155931935769e-198	-0.415392827383723	1.77707394344131e-39	-0.226487566922827	4.15161364279193e-12	-0.253206881501587	7.49502775069931e-15	-0.244899249286407	5.80036474811158e-14	0.321493798018089	1.90958873967749e-23	0.376524110068122	3.41159211924537e-32	0.407370623691689	6.81136026722859e-38	-0.241368008591785	1.35321656386282e-13	0.571984916614175	1.26759566262407e-80	-0.14241405337576	1.53192518620017e-05	0.296057608015842	5.74238836623691e-20	-0.0527609144420439	0.110736290101116	-0.000143771298762082	0.996534807517006
CLIP4	CLIP4	blue	0.295546685942313	6.69108515639514e-20	-0.39984599403332	1.90457710818213e-36	0.871145992528453	2.8721181206239e-284	-0.505911500821229	1.2689870929821e-60	0.117548069911612	0.000366351704087802	-0.360467640641838	1.84718438385834e-29	-0.524632852561828	7.572691468117e-66	0.706731032085304	2.30249186913295e-139	0.34542696045121	4.89013179491018e-27	0.367840327114732	1.07283900886957e-30	-0.399947364507382	1.82203420014248e-36	0.321772463025412	1.74153481727743e-23	0.000364045580701111	0.991225880297825	0.463377884585794	6.80563860597878e-50	-0.373057700146464	1.36848654215035e-31	0.00875769522173529	0.791352923257255
SLC12A4	SLC12A4	blue	0.295498536456012	6.78808993711987e-20	-0.366107052769956	2.10868417829462e-30	0.837889898295941	2.74375825306547e-242	-0.275573943239494	2.07809891879976e-17	-0.0143454458926806	0.664750322704619	-0.362078383177698	9.98233894342802e-30	-0.312589459693655	3.44644743280387e-22	0.506210100931406	1.05356022741124e-60	0.398960152013817	2.80326767258913e-36	0.439709599877535	1.51206684582661e-44	-0.37908899983526	1.20737839246672e-32	0.438997915883759	2.15727376134611e-44	0.0520765117866114	0.115446869584159	0.542208438553756	4.66062054516251e-71	-0.130315331122992	7.7053222517676e-05	0.0261973531899275	0.428654925838602
FGD5	FGD5	blue	0.29441676748453	9.3729325682199e-20	-0.330388931025209	9.61697570887943e-25	0.751144016515495	7.451260670362e-167	-0.410169774514259	1.93013498030192e-38	0.0887854440415438	0.00720310758320171	-0.331500555227157	6.57347876204366e-25	-0.378597919761973	1.47410156881151e-32	0.542952975047372	2.75958078103623e-71	0.489298626406863	2.98504390632877e-56	0.424734851876332	2.24234016719188e-41	-0.151879653031567	3.93628310709801e-06	0.669794204364829	3.68053563890851e-120	-0.0686795823724029	0.0377923771032127	0.268780687602468	1.31828800463316e-16	-0.213027487882427	7.51919067286875e-11	0.0109368575604141	0.741108101299337
FLNC	FLNC	blue	0.294338915754484	9.59261390330751e-20	-0.386228824646297	6.37793625083479e-34	0.844512152806077	7.57065067512181e-250	-0.352802226373356	3.29334227438466e-28	-0.0554456979069466	0.0937045216484162	-0.376126847508993	4.00375246420668e-32	-0.357768608679757	5.13987116144289e-29	0.513695782942146	9.34771081758097e-63	0.17424151048235	1.13264501137008e-07	0.380280740237077	7.42785224313685e-33	-0.461712995531873	1.67060792516957e-49	0.325933161301134	4.35089886487033e-24	0.0134325267502585	0.684902099991183	0.372546898392936	1.67695453426234e-31	-0.337819731036706	7.33577322678957e-26	-0.165076437568845	5.13894867781524e-07
OLFML3	OLFML3	blue	0.293977735747974	1.06800897189284e-19	-0.374834829821096	6.72773163446816e-32	0.745088657621547	9.02270316830381e-163	-0.284410314141516	1.7371265845515e-18	-0.101394212261485	0.00213489948281889	-0.215210018039321	4.76138415908313e-11	-0.238108722738244	2.92269024876546e-13	0.397124879695558	6.22058254081167e-36	0.439928270593208	1.35542912608958e-44	0.328819124334412	1.64146892307609e-24	-0.230125649063678	1.83699619089134e-12	0.401565933468808	8.96224274875107e-37	-0.12137904960186	0.000233063203667612	0.31917612178537	4.09320460034627e-23	-0.226191558718373	4.43366442171779e-12	-0.105044532107405	0.00146286094718538
AIFM1	AIFM1	blue	-0.29378091670443	1.13229967126766e-19	0.485054014557002	3.57938958814129e-55	-0.58713070510869	7.08097971346407e-86	0.454321357846027	8.48401126693979e-48	0.295541350463518	6.70176657076242e-20	0.38921968596991	1.82061262795102e-34	0.456702003279311	2.41989754641095e-48	-0.226710909816352	3.95050104689827e-12	-0.185869387823574	1.47799836967262e-08	-0.249221092779313	2.01933485947459e-14	0.473541209038789	2.53994937888672e-52	-0.332811221969866	4.18878760834917e-25	0.0456002824617699	0.168143761623527	-0.405056476659536	1.9145712241227e-37	0.222658793640565	9.64659878193562e-12	0.186655398684563	1.28175500945365e-08
EPAS1	EPAS1	blue	0.293600323918426	1.19464126647918e-19	-0.243092967970321	8.96141009730895e-14	0.708960653654939	1.27831026506987e-140	-0.328660373360686	1.73236175100865e-24	0.194070018757678	3.24392519509722e-09	-0.3812871156619	4.92058197641498e-33	-0.415697230917853	1.54442488466322e-39	0.61445922817287	4.34284310012285e-96	0.417128624460717	7.96843786802234e-40	0.470314960358388	1.52919018072352e-51	-0.260822500149641	1.07471292504201e-15	0.533359546457237	2.13956523126362e-68	0.0820359425841367	0.0130539024561555	0.449783599690417	9.01966072801434e-47	-0.256817961255699	3.00803016559036e-15	0.0515478447380459	0.119192114075189
HEBP2	HEBP2	blue	-0.293401089960852	1.26735101666678e-19	0.536978725144178	1.78309025789154e-69	-0.588589115091377	2.1358101965104e-86	0.535918343851762	3.7043482720728e-69	0.0724509075090661	0.0284192614679136	0.430835598106806	1.1966147235488e-42	0.572955161469659	5.95185150765873e-81	-0.373698696331949	1.05982610801417e-31	-0.299295558997636	2.16340347884938e-20	-0.232904123507009	9.76306192996841e-13	0.253765150762127	6.51451851405795e-15	-0.288732494538919	4.9931871295815e-19	-0.0196808002449385	0.552132498982463	-0.364124877634829	4.5439761294071e-30	0.317670557799632	6.69288490541426e-23	0.195311933285484	2.56325828032257e-09
GLI3	GLI3	blue	0.293311220928668	1.301561043885e-19	-0.393034602140953	3.61026862108076e-35	0.819326358618098	8.50288035718001e-223	-0.481236016166907	3.24611820358223e-54	0.164253241586932	5.86331049586257e-07	-0.367589764881336	1.18323415599983e-30	-0.485844120689759	2.26013154457482e-55	0.700493624199775	6.49461294489798e-136	0.355844613297396	1.0596634846001e-28	0.342694398798854	1.30482134260005e-26	-0.325816469060929	4.52481722982674e-24	0.225649258354088	4.99984647411583e-12	0.0310318483294085	0.348437669692991	0.496519128286259	4.02250530993249e-58	-0.305804118128918	2.92770815653232e-21	0.0506835867688373	0.125518712137563
IRAK3	IRAK3	blue	0.29188417100779	1.98425255366923e-19	-0.396659344496522	7.60841398788001e-36	0.844409702615363	9.97149342804083e-250	-0.496304932967241	4.57751633348226e-58	0.157704468434423	1.6356571888807e-06	-0.368471574710504	8.37925570775707e-31	-0.50473945714135	2.62921464570912e-60	0.709493772075155	6.37758234260275e-141	0.469273103326397	2.71929099401814e-51	0.413182646754629	4.90101212676524e-39	-0.32166309137979	1.80567486506363e-23	0.428008485891066	4.68805739608362e-42	-0.0178453419322157	0.58981220722269	0.379882849772296	8.73778396303836e-33	-0.350224708143027	8.52447466940501e-28	0.029197017433481	0.377690077059203
TSTA3	TSTA3	blue	-0.291838678383146	2.01102703582959e-19	0.220467174046627	1.5522969646355e-11	-0.494424350210715	1.41827175302386e-57	0.409328684438718	2.82287830571279e-38	0.0529883224615222	0.109205077332669	0.485408412954948	2.91279674777085e-55	0.552172427933185	3.75511127723635e-74	-0.365750887710562	2.42155862239991e-30	-0.0476955331163263	0.149418387084501	-0.133474311882249	5.12010822524455e-05	0.354014763822476	2.09897861244334e-28	-0.15259122713952	3.54195122492415e-06	0.204010738852454	4.71538498209054e-10	-0.187720535413394	1.05570237131004e-08	0.355471953981445	1.21836945479818e-28	0.158444432792765	1.45961942727502e-06
PGRMC1	PGRMC1	blue	0.291799729838618	2.03423298409209e-19	-0.292465786912375	1.67141369627544e-19	0.722423594550789	1.83817772583178e-148	-0.276786348874476	1.48620640485356e-17	0.0754222469042532	0.0225143403391748	-0.298028967373605	3.17409219319571e-20	-0.291744488638279	2.06759993041603e-19	0.576158027282312	4.81939524963946e-82	0.191837970444363	4.93411063048855e-09	0.238891052943577	2.43199775255807e-13	-0.397428342653056	5.45434180988267e-36	0.174015782883637	1.17677748701886e-07	0.0331491505545902	0.316521297657477	0.493125108892767	3.08520302809726e-57	-0.371400742307357	2.64261552093445e-31	-0.0900328385146259	0.00642598752076344
VSTM4	VSTM4	blue	0.291787561616368	2.04153694671157e-19	-0.311591947046522	4.73685603409328e-22	0.844729947844251	4.21244749309568e-250	-0.342443109905894	1.42736572856903e-26	0.0306924470693359	0.353737485952054	-0.305020379722731	3.73500522675606e-21	-0.353022386836836	3.03514733500718e-28	0.569004152739061	1.27305340480811e-79	0.34112645200083	2.28147069868329e-26	0.322988313598135	1.16381024377887e-23	-0.411730138749773	9.5069312298001e-39	0.416711194313033	9.66780731854815e-40	-0.0611695994824168	0.0643827637445083	0.383505482589752	1.97499488682765e-33	-0.276221160968487	1.73795317511538e-17	-0.056289712657826	0.0888064706984296
ZNF711	ZNF711	blue	0.291707109417798	2.09048350870357e-19	-0.247334813496879	3.20843220113541e-14	0.665531850948504	4.02430821475972e-118	-0.26464763374534	3.95471334815964e-16	0.134341838501974	4.56911867898176e-05	-0.270462697790516	8.38416724313386e-17	-0.315739885723595	1.25222803323516e-22	0.547958566041298	7.86578664870836e-73	0.398503169435135	3.42029436901792e-36	0.28132582555821	4.17342377594799e-18	-0.254161761178442	5.89567515551714e-15	0.259023915096062	1.71003273199582e-15	0.0277862306072093	0.401178742259952	0.608692749678005	7.51235445036314e-94	-0.0488605300759831	0.139717909613281	0.244517394486187	6.36094090864615e-14
ADAM22	ADAM22	blue	0.291309999570012	2.34956338519254e-19	-0.183684876789382	2.18892048929617e-08	0.739382771863955	4.99046620928212e-159	-0.30833785468672	1.32557636546737e-21	0.181590166579918	3.17581980849722e-08	-0.331296496076152	7.04984804608851e-25	-0.419244564748275	2.97840616275075e-40	0.602365830859374	1.90067687868705e-91	0.376253550785098	3.80459190570305e-32	0.236551913966999	4.20510145810407e-13	-0.216407223431461	3.69808067192761e-11	0.303318214611428	6.32250360777813e-21	-0.0768509173080933	0.0200761248366985	0.299231432727535	2.2059021617736e-20	-0.274477050246363	2.81032313879888e-17	0.0137137073950335	0.678670593956673
B4GALT3	B4GALT3	blue	-0.29127501721913	2.37384939856647e-19	0.523742783233975	1.36480642457615e-65	-0.607609415086459	1.95479840608802e-93	0.470387725445615	1.46882214928875e-51	0.290706697468934	2.80491756773285e-19	0.395538638229013	1.2338905624902e-35	0.387058541960004	4.5102473245107e-34	-0.25914856566265	1.65605584084855e-15	-0.0702247683932917	0.0336747005554075	-0.115869050221905	0.00044480979917445	0.422822736114287	5.54969420731178e-41	-0.216596106663213	3.55305004466543e-11	0.0561077550581136	0.0898446228813413	-0.332407208725881	4.8141125665597e-25	0.278932485395914	8.17677479837689e-18	0.205953546915466	3.19712405373068e-10
BMP4	BMP4	blue	0.291219008812118	2.41324903161772e-19	-0.270237493616478	8.90956108940968e-17	0.731454959391239	5.47043166314347e-154	-0.306394186271686	2.43605762323291e-21	0.0238325526888444	0.471508435192943	-0.191676098252903	5.08550262305477e-09	-0.248014950895858	2.71632096594642e-14	0.491504398853988	8.09635532112897e-57	0.378480436516062	1.54612007421703e-32	0.245533586520995	4.97446475003557e-14	-0.222280319284088	1.04762925862644e-11	0.359487806716584	2.68133533807777e-29	-0.185294501260504	1.63967112158994e-08	0.306380082507688	2.44679744996424e-21	-0.177143639919206	6.89832812393872e-08	0.0135973698518007	0.68124622913223
BZW2	BZW2	blue	-0.291092576839292	2.50457588924395e-19	-0.0142390169118103	0.667087564535783	-0.276544398290341	1.58924535643288e-17	-0.114738254846805	0.000506189209893228	0.224601501015089	6.30114440425709e-12	0.397445316417059	5.41436366499038e-36	0.0590774318812001	0.0740751915155518	0.00836767361742527	0.800444478103788	-0.0320505813971328	0.332834409774838	-0.0655922576960663	0.0473091366372811	0.41287465289692	5.64183539191212e-39	-0.178992697532197	5.00810219288631e-08	-0.028324922252174	0.392108350567737	-0.188100991044322	9.84747970368011e-09	0.00328167911219699	0.921033486071128	0.120242753521772	0.000266891966289123
SLC37A1	SLC37A1	blue	-0.2908348805616	2.70140507368148e-19	0.588323462575018	2.65812717418427e-86	-0.474135654240172	1.82080577428386e-52	0.494717385566551	1.1896851369316e-57	0.460152915899731	3.85814318448192e-49	0.123952480255421	0.000170721070248043	0.236410314346991	4.3460138547061e-13	-0.0784000270254178	0.0176954572699859	-0.0266817312306619	0.420164988886784	-0.0500178142237852	0.13056811995346	0.316382220346622	1.01715465572171e-22	-0.241460624203409	1.32370834738913e-13	0.212720693559349	8.01483370753887e-11	-0.151484006444325	4.17336470342704e-06	0.256254229183389	3.47207513533274e-15	0.325148335654291	5.66134589687314e-24
PDLIM7	PDLIM7	blue	0.29082253044042	2.71121193287612e-19	-0.511781256776124	3.16503398592985e-62	0.796838139825457	5.4105035568787e-202	-0.298910142212539	2.4315584982861e-20	-0.320487943442426	2.66072913642696e-23	-0.147451188014942	7.5116220236507e-06	-0.0651145415831981	0.0489479164084942	0.267561861158698	1.82629913882693e-16	0.249189867356655	2.03493601916431e-14	0.360535683879809	1.7999086188238e-29	-0.358278825205138	4.23900345290101e-29	0.440370665467845	1.0861374032932e-44	-0.0386724152808214	0.242549233680761	0.348802097522377	1.4354712461912e-27	-0.0899699303215404	0.00646329865739345	-0.116258571821177	0.000425325041674233
ENPP2	ENPP2	blue	0.289261303216892	4.28039886296509e-19	-0.205568383149559	3.45420625183362e-10	0.577160777689313	2.18138312101149e-82	-0.291704999493953	2.09178262838709e-19	0.133885640854672	4.85145543529596e-05	-0.21721546526104	3.11540984773109e-11	-0.278068248842747	1.04077053972919e-17	0.479160170466971	1.06396952406915e-53	0.43266942802872	4.90069959182062e-43	0.223033685551864	8.88824526973633e-12	-0.0856313581580084	0.0095563935256596	0.492790940174989	3.76583551594444e-57	-0.0880000713346533	0.00773459590339024	0.170777343180177	2.0253030021765e-07	-0.192667018521458	4.22483427686019e-09	0.0390293188369638	0.238226152389397
FAT3	FAT3	blue	0.289168099324909	4.39829845904497e-19	-0.376645881482603	3.24811276334779e-32	0.768982566056576	1.33344352321868e-179	-0.440030026113774	1.28814336755238e-44	-0.0151857004213707	0.646413505026548	-0.43448911608877	2.0099741056708e-43	-0.46387450688104	5.20134729890666e-50	0.549770096099471	2.13846618717307e-73	0.0657433461598601	0.0468005228538341	0.24691637023539	3.55363834452367e-14	-0.460501626504514	3.20103792597565e-49	0.192589457257365	4.28674660854353e-09	0.00214311846172518	0.948382147663254	0.329974998344831	1.10763292240739e-24	-0.40088890890724	1.20646467757386e-36	-0.16790561429205	3.25007682350913e-07
NEDD4L	NEDD4L	blue	-0.28880851171852	4.88394188893888e-19	0.657991823054332	1.34822308379155e-114	-0.524317651772049	9.3310642441178e-66	0.50606434634945	1.15374259774386e-60	0.292376242611012	1.7161966238559e-19	0.0922008137117693	0.00525269661956566	0.193848855355388	3.38231876411472e-09	-0.186346306476869	1.3557079244867e-08	-0.3284273124459	1.8748890699361e-24	-0.209754905239321	1.47820528101397e-10	0.0604748456210203	0.0674783387282694	-0.281016206484248	4.55449351514338e-18	0.0833807732328234	0.0116315647683215	-0.254630517174473	5.23844972948324e-15	0.165780700793824	4.58833520126197e-07	0.173390381850266	1.3079025083735e-07
ANXA6	ANXA6	blue	0.288793815655719	4.90487634666764e-19	-0.542821767101288	3.02687215861991e-71	0.892583715141708	4.26561456649957e-318	-0.437244217259136	5.15995780526444e-44	-0.124242137325574	0.000164781104904245	-0.280544908581429	5.20129568873923e-18	-0.285572630178364	1.24494457422594e-18	0.510032740355084	9.57604834513445e-62	0.400982613960017	1.15788208074278e-36	0.382278672930549	3.2748392974521e-33	-0.385120355679881	1.01167765125219e-33	0.437519331533271	4.50170733055682e-44	0.0132676235282514	0.688566691573741	0.414022189028162	3.33670921952507e-39	-0.323348512764734	1.03245088117241e-23	-0.172330713315688	1.56292644668706e-07
TBC1D30	TBC1D30	blue	-0.28852341183442	5.30624693248817e-19	0.526519384477881	2.16027572364269e-66	-0.445793637066981	7.00054947655794e-46	0.445035257510195	1.03027121591247e-45	0.333031525076131	3.88239534166787e-25	0.105328777046889	0.00141972650416088	0.119051894322634	0.000307241242624466	-0.0911797262802071	0.00577883761414436	-0.18457935123244	1.86483806583522e-08	-0.0523520301215766	0.113531967141398	0.16069414045901	1.02919288946339e-06	-0.232201799538146	1.14633829447654e-12	-0.10238851487487	0.0019282515381744	-0.240813707615253	1.54379526307906e-13	0.117023762617025	0.000389343943710882	0.199093015088328	1.23954514679216e-09
ZNF423	ZNF423	blue	0.288521866155333	5.3086318899613e-19	-0.439483076351176	1.69330114409726e-44	0.819160773266604	1.2394363936962e-222	-0.482442300237396	1.62231437670242e-54	-0.0528780116955354	0.109945735358756	-0.387207942104593	4.23700359587756e-34	-0.471246485628047	9.12451003697057e-52	0.482279280859286	1.78202597989897e-54	0.376049708843279	4.13002991516166e-32	0.287802541337385	6.54142379141131e-19	-0.319648597661725	3.50587318147357e-23	0.498708343952128	1.06779251810124e-58	-0.0815564500787416	0.0135969836680669	0.355648991366592	1.14023640843412e-28	-0.299766840650296	1.87490956169279e-20	-0.154199672242327	2.7851648262295e-06
AJUBA	AJUBA	blue	0.285885439953123	1.13787968891034e-18	-0.32824691378129	1.9931196364565e-24	0.736202594478961	5.51776969292969e-157	-0.35718636914967	6.40130121985575e-29	0.134078272287731	4.73028027806466e-05	-0.281730544439664	3.72234846939984e-18	-0.341786163313085	1.80419509401113e-26	0.615480792722902	1.72366172033982e-96	0.35050835013984	7.68074352128859e-28	0.27187495803532	5.71953686229533e-17	-0.286378901289156	9.87162089685531e-19	0.254649836110764	5.21296763315822e-15	0.0679421594760784	0.0399036014870675	0.680033713683135	3.3592912677027e-125	-0.16895728328374	2.73573215005103e-07	0.088487649665891	0.00740065688014481
DCN	DCN	blue	0.285553387912551	1.25184559740402e-18	-0.362521204419862	8.42334370297924e-30	0.768513264888883	2.98520319252619e-179	-0.41527157984564	1.87914652984307e-39	0.0101039576879484	0.760195343621655	-0.186517663482977	1.31421282049587e-08	-0.298593232334034	2.67641999713221e-20	0.528275123964044	6.67483414756926e-67	0.409281493017799	2.88364495600767e-38	0.328510866806197	1.82250568795284e-24	-0.231724283449354	1.2781773513926e-12	0.421938855791779	8.42058645523e-41	-0.126168944932258	0.000129944222983248	0.188205992248898	9.65994716488967e-09	-0.314080738076877	2.13747062781272e-22	-0.0618653440030431	0.0614010108581731
MSN	MSN	blue	0.285092955444087	1.42869907552838e-18	-0.38909439477015	1.91928236435695e-34	0.832995844528588	6.44097772542198e-237	-0.484566230117706	4.75139417419068e-55	0.170086746214475	2.27092106791376e-07	-0.409354195690168	2.79055940771415e-38	-0.475974090083059	6.47700254393475e-53	0.685643350159153	4.75261758615914e-128	0.573999554003307	2.63029988317665e-81	0.464280265376288	4.17427960394618e-50	-0.167423004939922	3.51619748691571e-07	0.532666927423643	3.43051356042718e-68	-0.0151727130543898	0.646695338617357	0.346401505298912	3.43781894400519e-27	-0.401274617921185	1.0185974384073e-36	-0.0549016334437521	0.0969749392507239
TMEM106A	TMEM106A	blue	0.283727743273122	2.11095679357522e-18	-0.381986128057631	3.69337585315915e-33	0.769902983881077	2.72972489392934e-180	-0.359230215727438	2.95667936380469e-29	-0.0232680464062388	0.482076059899528	-0.355141685236052	1.37856704386375e-28	-0.3861564553639	6.57332035256742e-34	0.47984140543298	7.2131609159203e-54	0.569755332770376	7.13398746911317e-80	0.417082983449242	8.13876320086565e-40	-0.266759789803071	2.26117443111696e-16	0.439207565005418	1.9430291206254e-44	-0.0206769557334722	0.532188752948218	0.582089382273173	4.25802327791985e-84	-0.146981395779763	8.03593060029497e-06	0.0373453232871958	0.259105904144256
EPCAM	EPCAM	blue	-0.283711029369281	2.12104146007502e-18	0.490381062753888	1.57540066057401e-56	-0.668585971023779	1.40373203390038e-119	0.449864732070623	8.64910388378911e-47	0.33945928111121	4.11828126899708e-26	0.376357213053359	3.64897832545492e-32	0.311632717224809	4.67579389106028e-22	-0.261237314262825	9.65050293853793e-16	-0.173930202762074	1.193939951277e-07	-0.306198480514034	2.58933405062791e-21	0.397621865883096	5.01539278039131e-36	-0.340476476116671	2.87344101461177e-26	0.188103707476396	9.84258392956389e-09	-0.305839544514733	2.89560618516803e-21	0.225352488866877	5.33903381576043e-12	0.197369736270228	1.72919146968301e-09
USP11	USP11	blue	0.2827635950289	2.77746335547328e-18	-0.325130459827553	5.69534581973794e-24	0.716481882974136	6.05173496654325e-145	-0.324843231175896	6.27017423626142e-24	-0.0418596064128699	0.205859334656847	-0.30785789696913	1.54116664233164e-21	-0.24125269405217	1.39086001852197e-13	0.449391444164156	1.10454481506964e-46	0.288988725066877	4.63428470677069e-19	0.338228997981833	6.35329975903808e-26	-0.30971890029831	8.57857923945738e-22	0.340486178530382	2.86357460983535e-26	-0.0334793844748008	0.311721682540383	0.435133473671848	1.46407159571462e-43	-0.105724013700165	0.00136169286209723	0.0240919303512674	0.466695952002353
PTPRG	PTPRG	blue	0.282156175942753	3.29979075286982e-18	-0.187244379470356	1.15151811067884e-08	0.560199027318473	1.01235233738165e-76	-0.46379057668353	5.44328235692535e-50	0.393154486765157	3.43010791316177e-35	-0.424565117466921	2.4307490761414e-41	-0.562781804825414	1.45734853536564e-77	0.687530175876539	5.05810012202692e-129	0.279557851095636	6.86335092868858e-18	0.19624013109182	2.14739531822933e-09	-0.0942055546331785	0.00434355102925547	0.30966278899411	8.73199569072929e-22	0.0516255635737455	0.118635643771406	0.0852532636253905	0.00988013770790952	-0.392996880577994	3.66887411961084e-35	0.0336040053719468	0.309922959147202
TMEM106C	TMEM106C	blue	-0.281681157061823	3.77470704206943e-18	0.18691891897944	1.2218087453507e-08	-0.286881535332009	8.5390059188907e-19	0.155676981386092	2.22860228003375e-06	0.251584147148476	1.12441146883883e-14	0.35319945590405	2.84211898830009e-28	0.249982760520416	1.67315264280546e-14	-0.0500619408464794	0.130228655706249	0.0788936586527415	0.0169906176420259	-0.113524264113706	0.000580800675552576	0.380442545558164	6.95265127841355e-33	-0.141592170271541	1.71696249965259e-05	0.154915992714687	2.50044718975947e-06	-0.184965011359963	1.73992895398471e-08	0.137079322736688	3.17559400016566e-05	0.185759495433314	1.5076575981407e-08
MYEF2	MYEF2	blue	-0.281501628119443	3.97122432814258e-18	0.403265762671473	4.23611663230322e-37	-0.367367939049699	1.29031902815694e-30	0.0344691341397214	0.297625038796239	0.531152054945274	9.59725171678097e-68	0.0430575314072629	0.193166418256485	-0.11711471107498	0.000385261465659164	0.112188290330441	0.000674650751278927	-0.160777440138703	1.01586950736673e-06	-0.146947946626889	8.07456395162935e-06	0.336521553166755	1.15585753112441e-25	-0.268753533612971	1.32792032961934e-16	0.232405319594016	1.09428554663082e-12	-0.315717671083734	1.26125328687048e-22	0.163468515683702	6.64465015281817e-07	0.441975384937102	4.85029743312218e-45
PCBD1	PCBD1	blue	-0.281380858885793	4.10905985401726e-18	0.405606529559075	1.49867241562445e-37	-0.450505236261843	6.20821400561728e-47	0.44224940339194	4.22469752165742e-45	-0.000385660893720197	0.990704937239661	0.511913567392697	2.90992416776036e-62	0.495060929149252	9.67952898591793e-58	-0.331377201320991	6.85749433485625e-25	-0.258183001074885	2.12216896067669e-15	-0.271666661775651	6.0523017156884e-17	0.271209654616824	6.85063068263578e-17	-0.275160320862823	2.3289928510345e-17	-0.215424640191793	4.55097502807237e-11	-0.352659840017452	3.4717898098538e-28	0.225182491113407	5.54336723798167e-12	0.068703423945695	0.0377257334453508
RND3	RND3	blue	0.281366804566233	4.12540337678344e-18	-0.45948855974548	5.50307117265511e-49	0.834757496623162	7.87169916921942e-239	-0.453644056176346	1.2100799430546e-47	0.00509994652530909	0.877563819319773	-0.276451143439887	1.6308114820598e-17	-0.377543914830683	2.25983557700809e-32	0.595423676353618	7.15352960865526e-89	0.443512015963722	2.23226621256608e-45	0.555355898526556	3.66415429538989e-75	-0.326905496665646	3.13656487124287e-24	0.380082547274458	8.05399079780719e-33	0.0177605983943249	0.59158009434155	0.505055265967865	2.161230653585e-60	-0.310800563848153	6.09105665964368e-22	-0.0153257171231251	0.643378282534314
PAIP2B	PAIP2B	blue	-0.281159060829864	4.37459135348018e-18	0.563009309219678	1.22760946152528e-77	-0.392137014260297	5.29297340728528e-35	0.285494275303629	1.27328243784318e-18	0.468014165489413	5.43737371293188e-51	0.0835212631011964	0.0114912048228171	0.0430175176350457	0.193580910432301	0.0787019266889371	0.017261409188461	-0.206511435335979	2.85753633324267e-10	-0.204469016236683	4.3038781404742e-10	0.24240498288352	1.0566519592396e-13	-0.343711452588304	9.06574511848667e-27	-0.157804930218826	1.61061446504315e-06	-0.354634016829124	1.6663642797053e-28	-0.0440365771644419	0.183226619860067	0.160907574628263	9.95386274263732e-07
FAT4	FAT4	blue	0.281157659792093	4.37632126185635e-18	-0.345120084235823	5.46259439479823e-27	0.803812212975723	3.73477232054954e-208	-0.531672490950032	6.74385203305251e-68	0.164697714567601	5.46080457586904e-07	-0.439664560632046	1.54649664356742e-44	-0.576805917375711	2.88866718606326e-82	0.682207777601365	2.68893167305376e-126	0.363630646277076	5.49803664720461e-30	0.259573088442719	1.48449732165522e-15	-0.258991941318779	1.7241546794793e-15	0.328932920936285	1.57923302715122e-24	-0.0920848782493418	0.00531017997824223	0.236351465639717	4.40592933000909e-13	-0.445534241423723	7.99062418066359e-46	-0.0759537044872852	0.0215788601934426
GDPD1	GDPD1	blue	-0.280174158294445	5.77299778517796e-18	0.430666371923691	1.29900578208841e-42	-0.539953130052696	2.26156230041596e-70	0.167104378823817	3.70327292481318e-07	0.404434485161556	2.52410505835139e-37	0.280683572179187	5.0021321442953e-18	0.134716909734614	4.3487161118178e-05	-0.0833503819473703	0.0116621269853213	-0.119676261640269	0.000285424414203166	-0.240775604419544	1.55782248277928e-13	0.367290135096501	1.33010933304751e-30	-0.27623914320823	1.72933168531707e-17	0.203022012450307	5.73801705756446e-10	-0.344980159509534	5.74517464063608e-27	0.177603444384237	6.3723095356487e-08	0.277130343247846	1.35095015647901e-17
GNL2	GNL2	blue	-0.280100153206786	5.89431642244311e-18	0.341339481510225	2.11507961961121e-26	-0.551833018256375	4.80543364541826e-74	0.261202685320761	9.73767364161838e-16	0.282338613207155	3.13349007063924e-18	0.472049525422571	5.83891911147782e-52	0.38672778872757	5.17891093127903e-34	-0.17207154054631	1.63225453081732e-07	-0.0955033310239694	0.00383359220643619	-0.0647699549051321	0.0501593135112977	0.418139832915783	4.98315709582336e-40	-0.250526797070452	1.46228205341988e-14	0.211805749283359	9.69000427231071e-11	-0.400554430476209	1.39696091290559e-36	0.269265175141416	1.15754436652561e-16	0.347546624566411	2.26864954435978e-27
TMEM200B	TMEM200B	blue	0.279903544802688	6.22895994642443e-18	-0.448077738183248	2.17330963440477e-46	0.896015927520421	0	-0.442991010478659	2.90542301333086e-45	-0.0260206889151813	0.431776029406068	-0.259260817485107	1.60888379575341e-15	-0.329685799723564	1.22238473142523e-24	0.581644832983804	6.0897993850356e-84	0.33077515632953	8.42758621252937e-25	0.305937739102516	2.80843207427736e-21	-0.365326284915996	2.85512273441849e-30	0.382605388647038	2.86281016305044e-33	-0.0554988601613447	0.0933897529865007	0.389311136578373	1.75178546049251e-34	-0.309214604948563	1.00587076361277e-21	-0.0847702328189534	0.0103079066223827
NID2	NID2	blue	0.279855892468316	6.31284638423735e-18	-0.264012186407762	4.67447209706527e-16	0.750523081881878	1.97851012469381e-166	-0.45819359433325	1.09710638205781e-48	0.19610850031193	2.20210230352728e-09	-0.44102258042295	7.83207071767565e-45	-0.534422695092244	1.03437457170309e-68	0.638084565084559	9.21917178744344e-106	0.367805221920639	1.08766806258141e-30	0.330955029980501	7.92451769471812e-25	-0.194825768065469	2.81132214184481e-09	0.442957970256838	2.95434703520586e-45	-0.0958060406780622	0.00372274240404422	0.188911556344446	8.48673635756971e-09	-0.327442697031755	2.61644185875496e-24	0.0277756131232041	0.401358772258596
LDB2	LDB2	blue	0.279662148858219	6.66552604408867e-18	-0.295969209391979	5.8964581671989e-20	0.755517029343028	7.06938141074163e-170	-0.386314255212004	6.15469009070117e-34	0.0933737115488709	0.00470193440495713	-0.26028666118129	1.23466677387201e-15	-0.336820992283133	1.04097866961772e-25	0.571365462195761	2.05130727441719e-80	0.459161792994219	6.55145304654671e-49	0.407107527481917	7.66373700394405e-38	-0.208342497747199	1.97225008206456e-10	0.638018881875194	9.83477253269886e-106	-0.105563287266153	0.00138502402752022	0.240134519460184	1.81346614000977e-13	-0.24019158078016	1.78913651035041e-13	0.0450886780289617	0.172972475836102
DCUN1D5	DCUN1D5	blue	-0.279473842676327	7.02688958752107e-18	0.344471886638438	6.89884483099678e-27	-0.510884070058174	5.59031523547856e-62	0.363360307987173	6.1012854018551e-30	0.165167405371953	5.06440494126513e-07	0.566204877053418	1.08751363456974e-78	0.491874912599746	6.49677871257218e-57	-0.238912472748728	2.41976812215277e-13	-0.0651872948283574	0.0486953113226541	-0.104036220944342	0.00162578233791175	0.451932834186726	2.9572900145144e-47	-0.237627979737883	3.27108002301501e-13	0.0481145015009365	0.145872365698488	-0.395496462744367	1.25650190727753e-35	0.228772402754882	2.49190504849686e-12	0.220754565107654	1.45883636236633e-11
FOLH1	FOLH1	blue	-0.278952862590954	8.13031163304008e-18	0.595011337789942	1.01281419214572e-88	-0.517159550151307	1.00879540643393e-63	0.427313104449209	6.54638829078106e-42	0.290961551921203	2.60281743054785e-19	0.124583519670152	0.000158029704874742	0.210960943737734	1.15372736677558e-10	-0.20403417877839	4.69343729409337e-10	-0.15102022000253	4.46867891663459e-06	-0.183313818457534	2.33882246672528e-08	0.173009754681879	1.39449936631803e-07	-0.160900295098465	9.96521518189162e-07	0.27923430492536	7.51457497855469e-18	-0.273980148663044	3.22066603107615e-17	0.16316770740009	6.96995654480669e-07	0.148469210240597	6.48526264469491e-06
RILPL2	RILPL2	blue	0.278362843049145	9.58699497250297e-18	-0.405081304413945	1.89354149959043e-37	0.65854949964069	7.45643037689047e-115	-0.291497423725078	2.22356169948221e-19	-0.0183224797790996	0.579904020979833	0.00189147632025005	0.954436027974549	-0.114718512847917	0.000507327671242175	0.433734701969194	2.91037425648776e-43	0.381881017061078	3.85636363873261e-33	0.319882273405564	3.24700507547318e-23	-0.354160525302276	1.98807940100354e-28	0.284452954533831	1.71607287141388e-18	0.165514301161904	4.78958054601628e-07	0.545746759559515	3.81671416920682e-72	-0.0813847275963732	0.0137962711173401	0.0464420580003379	0.160419721936616
BHMT2	BHMT2	blue	0.277788388362765	1.12513193992411e-17	-0.470494131599142	1.38478458970249e-51	0.897203024965065	0	-0.457045170849533	2.01793942312927e-48	-0.05741398946888	0.0826041994434304	-0.318491253632058	5.12101844821643e-23	-0.366464093477962	1.83528883235707e-30	0.56948313074459	8.80131185777666e-80	0.279778463844782	6.45153059844101e-18	0.377219150960829	2.57698347033576e-32	-0.425839433697222	1.32492462313313e-41	0.379170420012173	1.16803809397798e-32	-0.0119953540157853	0.71707996390084	0.392148591681159	5.26695710643029e-35	-0.330256809885348	1.00608137465563e-24	-0.085978504526107	0.00926750038940682
PODXL2	PODXL2	blue	-0.277607606117418	1.18317223885885e-17	0.62135925113497	7.90963367485014e-99	-0.667882239376478	3.05239218256723e-119	0.626455709906313	6.76420228632607e-101	0.111905356218381	0.000696252594815005	0.411021573141664	1.31189830537144e-38	0.498207389911269	1.44764862829349e-58	-0.467227051223469	8.37340624380229e-51	-0.243140062261594	8.86074217295161e-14	-0.286764938238038	8.83137936863758e-19	0.277683492272678	1.15845820705856e-17	-0.273051974438485	4.15127121501743e-17	0.0176522738373334	0.593843451683089	-0.404897968997678	2.05440235055947e-37	0.388641090189261	2.32266003633537e-34	0.157625514120507	1.655600411996e-06
EPB41L4B	EPB41L4B	blue	-0.277461398572511	1.23226142236596e-17	0.535453882593445	5.09850035245891e-69	-0.507064145543751	6.1818972795843e-61	0.238523615741209	2.65147451647053e-13	0.437944728017623	3.64439260858319e-44	0.104884433537084	0.0014876836900922	0.0843299999388856	0.0107120258693871	-0.031879066105816	0.335429379370087	-0.215347574879397	4.6254609101006e-11	-0.248474772271069	2.42644030028595e-14	0.272318246800069	5.07017355845552e-17	-0.302394092143647	8.40165569244441e-21	0.0810395799541997	0.0142046258060543	-0.251942122333783	1.02842734334405e-14	0.144090357682543	1.21166392646905e-05	0.273117658164077	4.07750095698008e-17
ROR2	ROR2	blue	0.277365504715879	1.26554178099777e-17	-0.386360891557066	6.03610863969197e-34	0.800162239013411	6.71757371242684e-205	-0.313566485347031	2.52103080727528e-22	-0.0428255503639299	0.195578519221526	-0.389988702427713	1.31617325276122e-34	-0.367604063543759	1.17664195154235e-30	0.503920876175307	4.36572265490373e-60	0.26322250542383	5.75046664966482e-16	0.331499619445099	6.57558891845915e-25	-0.494558594208182	1.30858485660058e-57	0.293415082286463	1.26210504770887e-19	0.103880202083752	0.0016524316801258	0.642417638653977	1.25182387636098e-107	-0.289581982819701	3.89807018931764e-19	-0.125147983263486	0.00014743358115504
ANXA2P2	ANXA2P2	blue	0.27722287993505	1.3166845596703e-17	-0.347869232058681	2.01732855709127e-27	0.695484593239017	3.30420121793758e-133	-0.303521981650993	5.9374931373169e-21	0.116505661084698	0.000413380674308303	-0.435617775344278	1.15325400995348e-43	-0.347768874479902	2.09240310439125e-27	0.58112767000181	9.22740216062903e-84	0.392279038956495	4.98244443182185e-35	0.385969485863429	7.10601357528147e-34	-0.194193932335151	3.16880837746638e-09	0.305218144994623	3.51263971476139e-21	0.0474955254252177	0.151134178742976	0.57629328446946	4.33137723723905e-82	-0.379018637333763	1.24243217122116e-32	-0.133197664812717	5.30864823422076e-05
ACP6	ACP6	blue	-0.277081044282397	1.369562325171e-17	0.372207060804508	1.91940712648069e-31	-0.453117694005525	1.59375079128758e-47	0.422226919904055	7.35170731366871e-41	0.144920528041721	1.07774834232824e-05	0.411454171806911	1.07783400660738e-38	0.437050385572268	5.68030057244201e-44	-0.259109237293648	1.67290256727592e-15	-0.202789525725631	6.00818894962718e-10	-0.247724971033596	2.91634043634433e-14	0.175344947459301	9.38932616746922e-08	-0.326873241144263	3.17086162653772e-24	0.0988398185612673	0.00276207198854719	-0.183945262962272	2.0893330290263e-08	0.481936395369754	2.17077310887059e-54	0.395428740382283	1.29367252515994e-35
RBPMS	RBPMS	blue	0.276184528245572	1.75564773701883e-17	-0.518724830946919	3.65752556699447e-64	0.87955354691525	9.23899197379726e-297	-0.39780963662084	4.62303899884404e-36	-0.185374867595498	1.61608024970337e-08	-0.241528320207425	1.30254001588196e-13	-0.249004185879541	2.1301827982601e-14	0.451735542546704	3.27713965579765e-47	0.302967574190033	7.04355494900045e-21	0.409850432900193	2.23012590706996e-38	-0.394364864454136	2.04332794619497e-35	0.430175294309426	1.64804455824566e-42	-0.0558036798093231	0.0916012613844685	0.444495447764993	1.35564583713512e-45	-0.217661772239301	2.83316818530625e-11	-0.0890739605766028	0.00701623313889728
TMEM132C	TMEM132C	blue	0.275860607787491	1.92003371803623e-17	-0.430161008267207	1.65948452932099e-42	0.668990520793522	8.97284721938939e-120	-0.395687383630245	1.15731936069755e-35	-0.0556954347274724	0.0922332029665979	-0.319848245225949	3.28349163784901e-23	-0.342549767473274	1.37402009914428e-26	0.436766545149052	6.5376767733026e-44	0.175341313571352	9.39514607792232e-08	0.216643172661895	3.51778513337286e-11	-0.394698531674028	1.77074303266777e-35	0.269653393736934	1.04280583023101e-16	-0.097842850854693	0.00304943117863685	0.381171648802203	5.15903329112577e-33	-0.233236763659481	9.04653602635082e-13	-0.066056840118691	0.0457598418896624
RIMKLA	RIMKLA	blue	-0.275267708445283	2.26112324720283e-17	0.405648665708055	1.47078958561537e-37	-0.51319365539999	1.28810238577154e-62	0.189072054882959	8.23984192170089e-09	0.332192908181538	5.18241697543609e-25	0.113505270104526	0.000582045371550785	0.00991532815581538	0.764538889454205	-0.160512115973279	1.05889365627507e-06	-0.169327693266768	2.57401218847482e-07	-0.252180364434427	9.69057725200018e-15	0.350241711710738	8.47140515051265e-28	-0.246526049311351	3.90837862638158e-14	0.193404459901502	3.6779636886313e-09	-0.34156667175973	1.95085135229778e-26	0.0345167215620537	0.296958157546	0.0287102537306322	0.385697047141897
TMEM45B	TMEM45B	blue	-0.274914464145761	2.49202277269614e-17	0.139004989921199	2.44833621560429e-05	-0.342073308476153	1.62869693975389e-26	0.0295212891919742	0.372413189151987	0.324449756569564	7.15176319282195e-24	0.268680947770467	1.35401009912723e-16	0.0942534913264993	0.00432367240870451	-0.0121254304059451	0.714145836399074	0.0182168230974111	0.582091347285485	-0.0601627829059209	0.0689080397875944	0.261759388675716	8.42564389280809e-16	-0.165800813224617	4.57347689100884e-07	0.371178334457981	2.88581616751349e-31	-0.0715159637056542	0.0305337156998529	0.148757343435568	6.22001689242755e-06	0.228542644780081	2.62380457203073e-12
SLC16A2	SLC16A2	blue	0.274279824965445	2.96663229552719e-17	-0.193391871100585	3.68669427124162e-09	0.823406195364008	6.97155257811158e-227	-0.255780217069055	3.91617510861863e-15	0.160425472093302	1.07331891633479e-06	-0.403832079477854	3.297017615315e-37	-0.400753046816842	1.28051720173109e-36	0.641837312972813	2.23543119433015e-107	0.363080538057524	6.79464659563484e-30	0.360106179932629	2.11972277229874e-29	-0.380023318998902	8.25106609531556e-33	0.338158787680436	6.51206607067085e-26	-0.044503873888586	0.178617994961208	0.46331349855195	7.04679423768988e-50	-0.283680311873665	2.13969947394156e-18	0.0135419028580661	0.68247554068042
CCBE1	CCBE1	blue	0.273703246861429	3.47437419902714e-17	-0.423479877738721	4.06720630226457e-41	0.726197990507239	9.58937850536424e-151	-0.410744243336746	1.48781630977894e-38	-0.125462256246039	0.000141827241230558	-0.368586312225752	8.01071552239781e-31	-0.360930581485647	1.54827816582562e-29	0.437365253580265	4.85934304140982e-44	0.0455311679429702	0.168790123436129	0.210179242886916	1.35499894765848e-10	-0.456373360736106	2.87913824512473e-48	0.188269602827556	9.54802912621043e-09	-0.0559805506993743	0.0905761584509945	0.272331161864957	5.05238605634083e-17	-0.393356316555729	3.14672800758729e-35	-0.246823383888964	3.63516582004721e-14
GNG2	GNG2	blue	0.273685158831091	3.49161554689756e-17	-0.300643604527886	1.43561663396012e-20	0.734340534387344	8.40664287878813e-156	-0.399289702319414	2.42814485325118e-36	0.0983571020765377	0.00289797251973305	-0.204064171311819	4.66549927758778e-10	-0.318381393631311	5.30810724546641e-23	0.571338872392332	2.09408420768686e-80	0.59730911169223	1.4495309143142e-89	0.377734368484848	2.0921818339396e-32	-0.133570051106579	5.05634907002235e-05	0.403684133253424	3.52027799098914e-37	-0.150157395560179	5.07206717262509e-06	0.191490850773666	5.26429586799223e-09	-0.275427835208244	2.16352514348187e-17	0.034868121704269	0.29206459839237
CCDC8	CCDC8	blue	0.273570427493764	3.60295548261008e-17	-0.486385195483391	1.64851100430672e-55	0.829055745084099	1.01734674369044e-232	-0.365724687772362	2.44631181534757e-30	-0.19541672464957	2.51264734006587e-09	-0.325629065931567	4.818615294938e-24	-0.315912715549834	1.18415751688037e-22	0.396001643058206	1.01070175313085e-35	0.346811029142915	2.9635481066547e-27	0.25417288045192	5.87918533576202e-15	-0.427945746219625	4.83158928360971e-42	0.411883683977213	8.86520125055733e-39	-0.0482460389486562	0.144772441808103	0.639863953578424	1.59068905197055e-106	-0.201163227281086	8.27668065903248e-10	-0.163952389512794	6.15180039395442e-07
NETO2	NETO2	blue	-0.273009821880983	4.19930407446392e-17	0.289800179342064	3.65739013684181e-19	-0.464673336352541	3.37218805354977e-50	0.0948164140868564	0.0040963213963914	0.352198081947851	4.11899294628931e-28	0.305282691280095	3.44293417236232e-21	0.118190736573321	0.000339898063309644	-0.083140706664872	0.0118749265267398	-0.0720611204870592	0.0292849810620502	-0.191030138811032	5.73583896375992e-09	0.405112318205653	1.86759379216124e-37	-0.1519482438436	3.89651501249504e-06	0.218926349475068	2.16235700018733e-11	-0.408897887822116	3.42826475207585e-38	0.0727147874479475	0.027845756362781	0.140299247855113	2.05170076066695e-05
G0S2	G0S2	blue	0.272448341627287	4.89378083005013e-17	-0.580814355164338	1.18648155276275e-83	0.67820040704469	2.77749546710276e-124	-0.387031407266593	4.56171777976405e-34	-0.274649540696359	2.68028658905093e-17	-0.17382604748059	1.21515389327999e-07	-0.147882988104049	7.05864932763266e-06	0.293850527801588	1.10913634591879e-19	0.336711824301189	1.08148898954677e-25	0.417525203479461	6.62982861131284e-40	-0.343978548880625	8.23709448258548e-27	0.393489774282944	2.97223038294906e-35	-0.129654853620946	8.38304486170716e-05	0.383241136589129	2.20276613916072e-33	-0.182698245136263	2.60970405420006e-08	-0.134379781146819	4.54635067190814e-05
SGCB	SGCB	blue	0.271880196077	5.71140534917375e-17	-0.358610079018972	3.73979780383532e-29	0.858357548202555	7.32935915998687e-267	-0.488070437976648	6.14726080497348e-56	0.118594301013884	0.000324210036008884	-0.380289615420365	7.40097179112272e-33	-0.447376591321299	3.1151289595163e-46	0.701890462669224	1.11606972430627e-136	0.272834099342168	4.40550568146319e-17	0.320907809612867	2.31703633267914e-23	-0.369488778417082	5.62018051727342e-31	0.327138015453579	2.89995247070678e-24	0.00238724782932063	0.942511844299516	0.331942158547821	5.64887126749955e-25	-0.46208553830258	1.36707441611214e-49	-0.10823325077293	0.00104136613751451
AHCY	AHCY	blue	-0.271582184430404	6.19262836409872e-17	0.511261042497114	4.4027022021266e-62	-0.491249108469723	9.42075069803435e-57	0.507526058842451	4.63041497311891e-61	0.177837738938621	6.11941340389954e-08	0.525464235683477	4.36123176289728e-66	0.468123037900207	5.12170015115984e-51	-0.255436441443217	4.27273306413861e-15	-0.244759615595445	5.99948923896953e-14	-0.286882970945961	8.53546619120481e-19	0.323039572013449	1.14415470245477e-23	-0.299047119006706	2.33269522184329e-20	-0.00555131086194061	0.866824673140119	-0.242570426510063	1.01565167294852e-13	0.233092815223827	9.35005246987399e-13	0.0952456536510291	0.0039303013789801
S100A6	S100A6	blue	0.271192706978915	6.88214902390936e-17	-0.633128978489089	1.15773620763884e-103	0.787299664729166	6.01766343653203e-194	-0.368222918938116	9.23660019537838e-31	-0.342586914970484	1.35590774645187e-26	-0.0456560775825642	0.167623318155685	-0.0548767651179824	0.0971265755441465	0.296533695923956	4.97846296889999e-20	0.436608543834552	7.06941294539504e-44	0.450186981071078	7.32079575430457e-47	-0.341622212945584	1.91266202720046e-26	0.476101934827776	6.02638049677982e-53	-0.0479364325727048	0.147371548534586	0.526944828701293	1.62624468686589e-66	-0.129476187961815	8.57581848621918e-05	-0.11665314170665	0.00040640124616318
SYNPO2	SYNPO2	blue	0.270667053569343	7.93388156633374e-17	-0.403740806677248	3.43303474409458e-37	0.87532243602599	2.32170261869447e-290	-0.440031303841782	1.28731991947114e-44	0.0237707174395968	0.472659743551976	-0.405517221717777	1.55951622254431e-37	-0.465343026955253	2.34287003084938e-50	0.621408062531739	7.56017240149175e-99	0.211407435173942	1.05218577592206e-10	0.369414640800116	5.78646503164721e-31	-0.453468477568812	1.3265829482699e-47	0.314828582354537	1.68039884754893e-22	0.00408333786070925	0.901831198971689	0.366940265207493	1.52460255549368e-30	-0.461082368538332	2.34444133798582e-49	-0.174815368464515	1.02752874552812e-07
NT5E	NT5E	blue	0.270595512473959	8.08874160525316e-17	-0.432259831376916	5.98492964740583e-43	0.898765669294915	0	-0.473584237071298	2.4795378925224e-52	0.0465000186472231	0.159897900693358	-0.32911280422303	1.48558207177353e-24	-0.416085995914683	1.29076881159529e-39	0.652168286599268	6.072891876831e-112	0.367287551505441	1.33145127950248e-30	0.404009704867198	3.04746114176366e-37	-0.353083901062997	2.96666036925962e-28	0.422402250834081	6.76826917822977e-41	-0.0222738934364049	0.50099517817416	0.422692142550276	5.90278036757387e-41	-0.381278454788068	4.93808203105419e-33	-0.0882535518225608	0.00755934291308524
S100A4	S100A4	blue	0.270445629129562	8.42289594347177e-17	-0.515231531419657	3.49445899837979e-63	0.667341031172765	5.53931780221637e-119	-0.304671426954431	4.161770975681e-21	-0.343742802869687	8.96436155278038e-27	0.0157900662776566	0.633354989858883	0.0113789489937516	0.731040274305193	0.195105241947061	2.66600558945765e-09	0.519460699084837	2.2659496140924e-64	0.343599478998241	9.43720980813165e-27	-0.175984950502193	8.41688071061575e-08	0.528619179628322	5.29829115577734e-67	-0.142981386701776	1.41544450067832e-05	0.289701179852304	3.76471782238078e-19	-0.0812064974323855	0.0140058298343617	-0.123496109234656	0.000180489324987291
REXO2	REXO2	blue	-0.270368929671356	8.59911176807743e-17	0.204514836081917	4.26471329066301e-10	-0.400924688334999	1.18768017917417e-36	0.0958056865937112	0.00372287034962904	0.275662836309344	2.02775993436317e-17	0.400685214529516	1.31916013888394e-36	0.199663666049216	1.10942851470869e-09	-0.0933025479178088	0.00473380169193988	-0.0229854248932674	0.487414679079722	-0.0869514308925223	0.00849885905852947	0.278096507763847	1.03260679671768e-17	-0.202381941384994	6.51204266212437e-10	0.302514722606279	8.09603092227438e-21	-0.212437593391059	8.50040375086818e-11	0.203128204906279	5.61858434030383e-10	0.285048830904514	1.44688831073629e-18
PEX7	PEX7	blue	-0.27014329867172	9.13880929327895e-17	0.572635797847487	7.63563169188004e-81	-0.41527791044244	1.8736759337245e-39	0.438610592882931	2.61664776403171e-44	0.404476483590082	2.47748085436288e-37	0.151794433332464	3.98623361808257e-06	0.19088315898766	5.89472477212899e-09	-0.014549763507369	0.660272513160832	-0.295575778721014	6.63313744630536e-20	-0.287539507726221	7.0594230384463e-19	0.0385977212792733	0.243460909240958	-0.355873727015869	1.04816432509626e-28	0.116438236594419	0.000416608583112822	-0.220646976845315	1.49316164104793e-11	-0.0303335197709439	0.359397233828342	0.0806076344154154	0.0147306477778943
STK33	STK33	blue	0.269859760035297	9.8644990346513e-17	-0.434471964643514	2.0269814835272e-43	0.721551805891068	6.11262023575558e-148	-0.434125648720547	2.402661187891e-43	-0.00984326687187539	0.766200197087394	-0.208312390596797	1.98436572100862e-10	-0.282466163753908	3.02215629967963e-18	0.508521176172096	2.4807979707195e-61	0.17674237153642	7.39149353696363e-08	0.217617523971896	2.85999515371406e-11	-0.355174343996273	1.36183855722578e-28	0.193844713544315	3.38496448439574e-09	0.0110733143800416	0.737995728906262	0.262222518169359	7.467953148264e-16	-0.231484312934247	1.34992852508527e-12	0.00240362663082368	0.942118109753361
LRRK2	LRRK2	blue	0.269332261244951	1.13686511031875e-16	-0.368532465040277	8.18162952756294e-31	0.825742229891734	2.85661389077739e-229	-0.515777023494399	2.46075985502244e-63	0.194194591997463	3.16841304853162e-09	-0.38637668664842	5.99646260961497e-34	-0.521939297617243	4.47815305474004e-65	0.735407090462515	1.77145186860204e-156	0.4947176783882	1.18947611861582e-57	0.387316721663761	4.04844299404793e-34	-0.246736047470603	3.71341053152887e-14	0.360376731483898	1.91227187876789e-29	-0.0726882375292813	0.0279030044775326	0.327039196579523	2.99827315812059e-24	-0.350959860022177	6.50510922910343e-28	0.0706776181327765	0.0325430345206812
C1R	C1R	blue	0.268768491499109	1.32260578587683e-16	-0.424197964251009	2.89376957274652e-41	0.686946731126928	1.01306201520758e-128	-0.333679473872246	3.10398051785214e-25	-0.0646485254653097	0.0505921346775152	-0.0326244122736512	0.32424689155524	-0.138954342263737	2.46525030498315e-05	0.374594259207444	7.4084178536093e-32	0.678388588595884	2.23765790307337e-124	0.406113099081358	1.19556727831827e-37	-0.0443156411510043	0.180463940221101	0.499266184581873	7.60400749266504e-59	-0.0530263664979305	0.108950554225527	0.231870557171129	1.23628857735607e-12	-0.145083276275251	1.05320498064371e-05	-0.0250740894779586	0.448721860462837
NFIC	NFIC	blue	0.268731637218231	1.33573805805003e-16	-0.112509975115945	0.000650846770862787	0.350079902620378	8.98997008311453e-28	-0.204929014887442	3.92609414427038e-10	0.188078088453798	9.8888506683123e-09	-0.381302294242006	4.89006051833298e-33	-0.314287331783738	2.00016089282055e-22	0.361513463735559	1.23921383339495e-29	0.0155161823178298	0.639258985582826	0.129493379727353	8.55708893723769e-05	-0.189811594407475	7.18944395204914e-09	0.0760071427136055	0.0214866936645787	0.104960974922	0.00147576826360237	0.131940280640796	6.25141144858646e-05	-0.15222775103861	3.73840012955058e-06	-0.0437303065024385	0.186294514762012
TSPYL2	TSPYL2	blue	0.268624428332394	1.37467387419284e-16	-0.289063529626451	4.53439057304283e-19	0.539885826578135	2.37027875731827e-70	-0.195129958010804	2.6535114600676e-09	-0.0940031824408147	0.00442838662411757	-0.168983479286754	2.72398029358836e-07	-0.115435379572895	0.000467479913663922	0.286167214802543	1.04924069089039e-18	0.126963658986901	0.000117702143258678	0.417512458018542	6.66915632709698e-40	-0.421292425801929	1.14138000217277e-40	0.256828945803054	2.99962249440314e-15	0.117086663379291	0.000386516186467385	0.383136650982812	2.29981404384437e-33	0.143186138973571	1.37551619836092e-05	0.258584973238095	1.91423780145937e-15
FXYD6	FXYD6	blue	0.268399938941748	1.45985770198945e-16	-0.526675966056569	1.94599335671346e-66	0.787273903701346	6.31821783017163e-194	-0.436322733196345	8.14269759029297e-44	-0.310735525640096	6.21802540440789e-22	-0.290835784987205	2.70068827316044e-19	-0.317614029932894	6.8172246995674e-23	0.285554033471765	1.25161346454598e-18	0.302459122109396	8.23550981629784e-21	0.263848424217843	4.87994871445283e-16	-0.381119079416217	5.27135642756097e-33	0.514818952601349	4.55402587555066e-63	-0.125447819496618	0.000142080324800564	0.356779189856272	7.46119196450553e-29	-0.292132508803945	1.84417680610654e-19	-0.297941984136583	3.25853454924825e-20
HTRA1	HTRA1	blue	0.26837111683533	1.47116405426763e-16	-0.446844079632058	4.09243186862145e-46	0.724719338076278	7.59558645693406e-150	-0.314450591336345	1.89785043247748e-22	-0.190479481545504	6.35340924061721e-09	-0.120810032563036	0.00024946697701704	-0.0881782960271177	0.00761099904973717	0.314805787767191	1.6927842310475e-22	0.366215526144492	2.02161074793874e-30	0.303183679751181	6.59010722901871e-21	-0.192645502609871	4.24192146749086e-09	0.564964456422794	2.79509674803295e-78	-0.0201870583835751	0.54195118768289	0.323493073209689	9.83954648706832e-24	-0.150240733272328	5.01055043055013e-06	-0.148794095005543	6.18693947266936e-06
TRIM22	TRIM22	blue	0.267743124540104	1.74006229524192e-16	-0.285232344686952	1.37270758776024e-18	0.711462866315902	4.82290490336002e-142	-0.318449537418942	5.19127979907072e-23	0.229042616681039	2.3450731938273e-12	-0.339248844156795	4.43589834308005e-26	-0.383671140759826	1.84432755576351e-33	0.649437011022876	1.0182897925841e-110	0.66203911635032	1.77971644990775e-116	0.417868455478512	5.65307882985616e-40	-0.181310052957622	3.33677593253667e-08	0.311895935564049	4.29986575716875e-22	0.0361211799043295	0.27505690251139	0.538705249077633	5.39173575700229e-70	-0.180814779425946	3.64089940645102e-08	0.191764637567418	5.00214527370536e-09
SAMD12	SAMD12	blue	0.267492344784756	1.86047617029924e-16	-0.436036439481632	9.37990034509525e-44	0.67677898003951	1.41369960487473e-123	-0.473721802326198	2.29581659395418e-52	0.14113924642223	1.82782795024495e-05	-0.422080156958114	7.8782782367955e-41	-0.448906896816301	1.41823818114024e-46	0.624511570803394	4.20336772927081e-100	0.263647894551825	5.14369071307413e-16	0.217632507303152	2.85088333759416e-11	-0.268113951971203	1.57593630775524e-16	0.11864731099786	0.000322200363804432	-0.0533017682559961	0.107121997953297	0.495550937471316	7.20957464728574e-58	-0.333927151923705	2.84911664870188e-25	-0.0117529540235769	0.722558877154174
QKI	QKI	blue	0.267257377823344	1.98072095340598e-16	-0.315348693274884	1.4209130629968e-22	0.694439774122521	1.19281783972718e-132	-0.604894208359146	2.1136782832215e-92	0.338297942536	6.20112461941621e-26	-0.31609165830335	1.11753249813242e-22	-0.543718412160147	1.60789430794644e-71	0.76719048172759	2.86444962459393e-178	0.456322092575335	2.95820113491086e-48	0.386477801597083	5.74870964813814e-34	-0.0540590282019588	0.102219068979354	0.354102012752125	2.03188233549083e-28	0.0297535290264377	0.368662117463335	0.2061334033189	3.08355994230392e-10	-0.342691323247312	1.30625630413134e-26	0.145948746123774	9.31386312170602e-06
KATNAL1	KATNAL1	blue	0.267047261035424	2.09470615293527e-16	-0.363446911385728	5.90121933836977e-30	0.821159242352726	1.27853798227081e-224	-0.521570640563426	5.70427449821605e-65	0.151153315547137	4.38194625188183e-06	-0.459756829516789	4.76835570005476e-49	-0.517022628751511	1.10213902913341e-63	0.701234565230141	2.55502306318564e-136	0.284986690636318	1.4728918252253e-18	0.292769744653692	1.52782694605913e-19	-0.26894824327852	1.26035448754371e-16	0.287227631842323	7.72621063319182e-19	-0.0305387251716774	0.356154530830056	0.323439603355599	1.00162410870134e-23	-0.405710179020907	1.43100614247779e-37	-0.0416932184505275	0.207669115760552
CLIP2	CLIP2	blue	0.266931093727603	2.16047139903519e-16	-0.480441269787746	5.11881358683105e-54	0.77024683057676	1.5064413788472e-180	-0.471844007558382	6.5463549935824e-52	-0.0607934014677559	0.0660441145554193	-0.247392754931555	3.16330495913556e-14	-0.275160953500145	2.32858720371896e-17	0.459577798883012	5.24696901585305e-49	0.410193562648306	1.90946303977757e-38	0.313078580950128	2.94749923041546e-22	-0.203297825746397	5.43282127512388e-10	0.44867338697702	1.59958016978617e-46	-0.0234608970504605	0.478451480984584	0.445023754896813	1.03631952375533e-45	-0.116160011379016	0.000430178630880952	-0.0195118782301333	0.555550414347961
FGFRL1	FGFRL1	blue	-0.26650981821691	2.41646257410828e-16	0.607528371204242	2.09946162721317e-93	-0.588743453560701	1.88070898949667e-86	0.446601553278214	4.63322915436486e-46	0.249660406758921	1.81190185474691e-14	0.194012418948807	3.27942893422532e-09	0.308259161555024	1.35876167935443e-21	-0.276163718202729	1.76577844960305e-17	-0.163486212106161	6.62597457005441e-07	-0.185319644141217	1.63225497573722e-08	0.372146340845027	1.96624753395481e-31	-0.163151780872474	6.98760047810287e-07	-0.00159327334650144	0.96161341687282	-0.428752711516298	3.27659715743089e-42	0.30507884311941	3.66786055807394e-21	0.232466476030201	1.07910161500087e-12
SAMD13	SAMD13	blue	-0.266412985621368	2.47939721458715e-16	0.214381317519432	5.66670230640832e-11	-0.355435483183608	1.23511227876063e-28	0.119710216819522	0.000284280517687618	0.316858767079543	8.7147264228155e-23	0.279005316820299	8.0119012603706e-18	0.146795782783334	8.25255959778841e-06	-0.0155950423948673	0.637556671566201	-0.165598784887887	4.7248564276554e-07	-0.221669641096398	1.19643480089601e-11	0.166412503833499	4.14308363441791e-07	-0.292867443651437	1.48431307061062e-19	0.314398528044202	1.92990245897441e-22	-0.143578102574135	1.3020529512557e-05	0.0925402211263861	0.00508762317156403	0.167968484934555	3.21687201408771e-07
EFEMP2	EFEMP2	blue	0.266047650134118	2.73169936769503e-16	-0.603011791756689	1.08648108828103e-91	0.881477851457835	9.43106970342865e-300	-0.401366965933216	9.78109902742415e-37	-0.304475762517965	4.42177698495133e-21	-0.171485024855579	1.8002798150412e-07	-0.167268830485205	3.60555172477917e-07	0.351116354088277	6.14073496283426e-28	0.418652615910588	3.92515398533056e-40	0.389798329709381	1.4263604184273e-34	-0.395112816534646	1.48200548864039e-35	0.505503202241421	1.63609552882449e-60	-0.0484510760032823	0.143070577140009	0.541407399027439	8.17863404401166e-71	-0.134815404845298	4.29252908878602e-05	-0.124409212864949	0.000161443754984596
LHFPL2	LHFPL2	blue	0.265650059984068	3.03502115598775e-16	-0.424706251610504	2.27303912487905e-41	0.802680680872471	3.8783025574766e-207	-0.534337164980525	1.09676421053881e-68	0.136140635965206	3.6003506592515e-05	-0.411175319454375	1.22343691912193e-38	-0.495947854780893	5.67700601810518e-58	0.651464892337546	1.25878331621385e-111	0.48347639296113	8.9319276347192e-55	0.423480530584087	4.06594933717627e-41	-0.166840954487416	3.86514525622414e-07	0.402750943855799	5.31782856408145e-37	0.00216515600068605	0.947852116185057	0.359924706235805	2.27121061265e-29	-0.361579620998618	1.2082527910622e-29	-0.0403183225792777	0.223065970069102
FBP1	FBP1	blue	-0.265299422256941	3.32986471081079e-16	0.380329621647171	7.28099640780936e-33	-0.463379259949647	6.80057772783518e-50	0.436411336543583	7.79372008179443e-44	0.129050647988944	9.05193656199667e-05	0.311033121956361	5.65765506305572e-22	0.338383363075368	6.01757823791368e-26	-0.270338882503609	8.66912977864471e-17	-0.2030373145693	5.72065577213295e-10	-0.171382494900829	1.8313179661936e-07	0.103275095858574	0.00175962938538615	-0.279056099560636	7.89888363458799e-18	0.0921860591317804	0.00525998096578477	-0.104941882975762	0.00147873211745731	0.295348686710608	7.09895290949288e-20	0.192261720146724	4.55823243879399e-09
LGALS1	LGALS1	blue	0.265151930385141	3.46214874645266e-16	-0.588941239109466	1.59766745278757e-86	0.776083964316823	5.3130154829754e-185	-0.34507482460252	5.55245778231452e-27	-0.397368432696839	5.59780238448538e-36	-0.0234257231871217	0.479111454376885	0.00620946258877529	0.85120992174273	0.21876974568878	2.23613648588955e-11	0.370294759826197	4.09139373823895e-31	0.355413868916523	1.24514217841152e-28	-0.269764048013413	1.01220460044077e-16	0.498859822583327	9.73814243494495e-59	-0.0893188607322318	0.00686103277974969	0.294067961147165	1.03975413951294e-19	-0.13635499563171	3.49885363565411e-05	-0.184502113554636	1.89087853584822e-08
ACTN1	ACTN1	blue	0.264429425120697	4.18864436214514e-16	-0.333496574244995	3.3065434270608e-25	0.824359628209013	7.46761775636349e-228	-0.359261316229253	2.92200315993458e-29	0.0952034350227078	0.00394635574430529	-0.363085895596716	6.78066269328761e-30	-0.408307206553707	4.47273734555004e-38	0.598107558698727	7.34921786405209e-90	0.301864283928272	9.88449451441151e-21	0.391272082998979	7.64415810939742e-35	-0.300312363117729	1.5881374306223e-20	0.324013841427075	8.2720063758197e-24	0.0182316912269389	0.58178331169829	0.364126571724311	4.54100597817433e-30	-0.329470333458276	1.31545194404303e-24	-0.0709693476343999	0.0318313607548759
PARD6G	PARD6G	blue	0.264334674968186	4.29441217893204e-16	-0.185688444488744	1.52714013380249e-08	0.634231737081161	3.97978983107836e-104	-0.197766894318604	1.60190630353229e-09	0.00026272207033511	0.993667888740515	-0.197047057466921	1.83980264494971e-09	-0.180287830727875	3.99390910785735e-08	0.433695958998042	2.96615361564312e-43	0.0936741292828019	0.00456953250230771	0.212333168954017	8.68666514996645e-11	-0.336738808606644	1.07133275841026e-25	0.161105067974011	9.65057128799175e-07	-0.0885939972375158	0.00732955842030643	0.44900759462426	1.34648529695926e-46	-0.14227491733395	1.56185438514016e-05	0.0204538001657552	0.536624641412706
PRKG1	PRKG1	blue	0.264174962301646	4.47867484456238e-16	-0.476265555085439	5.49485103757288e-53	0.889126059440472	3.55037609933587e-312	-0.559867813815008	1.29641635227156e-76	0.0183481233916732	0.579373722491217	-0.38459203084494	1.25970688730968e-33	-0.456599484880494	2.55474123495081e-48	0.644408159916124	1.69684598781931e-108	0.282833441358158	2.7228954370148e-18	0.336791991905224	1.05159137110239e-25	-0.324945272033218	6.05967407865788e-24	0.389025338856934	1.97591395593183e-34	-0.0195719509813194	0.554333739924862	0.337376827062387	8.56878582569405e-26	-0.426701787685963	8.77406951077626e-42	-0.136113413608843	3.61343810955135e-05
FGFR1	FGFR1	blue	0.26402551680139	4.65812578880313e-16	-0.390566055724544	1.03105198607061e-34	0.850431657166766	6.54978214552955e-257	-0.433326547601579	3.55429526876191e-43	0.00648396759271025	0.844714055901884	-0.267990755530758	1.62869686665208e-16	-0.336593632275631	1.1271077491425e-25	0.558553461413384	3.44983446315554e-76	0.335593485160896	1.59768479079526e-25	0.384348522707622	1.39348310548143e-33	-0.259335038810647	1.57842171888725e-15	0.434445673523632	2.05332962534549e-43	-0.0875655942547839	0.00804345725356383	0.292781626987702	1.52246821645225e-19	-0.246007846346843	4.43351554973582e-14	-0.0267438310037468	0.41908371335316
KCNJ8	KCNJ8	blue	0.263831928539176	4.90113240150716e-16	-0.501363627064508	2.10967169941991e-59	0.845659018514905	3.42012050192996e-251	-0.410384861888559	1.75101831343838e-38	-0.172751469854267	1.45638798832734e-07	-0.290677552008426	2.82899407653592e-19	-0.329202763305341	1.44082962513449e-24	0.42560280965659	1.48324948008627e-41	0.383384516782519	2.07616999408606e-33	0.338935285367174	4.95464332377642e-26	-0.322661047690367	1.29741354427402e-23	0.521932334171902	4.49868266079052e-65	-0.0712774294192737	0.0310943000483356	0.442513409333555	3.69796135714942e-45	-0.337504898816899	8.19256134561472e-26	-0.244557179304517	6.30013906399719e-14
PPP1R12A	PPP1R12A	blue	0.262950903970416	6.17415674237174e-16	-0.217711907441643	2.80306916164258e-11	0.781704038781576	2.03722675338352e-189	-0.511451232240854	3.90249878030699e-62	0.394247877399742	2.14843897578467e-35	-0.476613316624473	4.51495162535525e-53	-0.612507499892281	2.51437571979968e-95	0.866632798435782	6.4100873820604e-278	0.255895063899395	3.80370569597027e-15	0.304629247625748	4.21651231244366e-21	-0.255695493265075	4.00123395490565e-15	0.17216874506332	1.60591156575446e-07	0.0196150238172201	0.553462172636142	0.263827766618631	4.90649140050206e-16	-0.456946275543872	2.12643362247201e-48	0.106669798614327	0.00123157733443459
PLEKHG3	PLEKHG3	blue	0.26276003823926	6.49012647471287e-16	-0.410923487709695	1.37162137026418e-38	0.755812504843377	4.393668179458e-170	-0.257007758089548	2.86596272318105e-15	-0.0768628579709486	0.0200567564090226	-0.316256981979067	1.05927743736318e-22	-0.291854064761848	2.00193180422121e-19	0.44142527544179	6.39737908656265e-45	0.27620754912325	1.74450744528603e-17	0.419938578772103	2.15346199773355e-40	-0.369913740559277	4.75445628113545e-31	0.347043216331223	2.7240585292454e-27	-0.00239409555201288	0.942347228285332	0.655732411440652	1.46663666547951e-113	-0.149094612753389	5.92269955639515e-06	-0.0521080942187875	0.115226087699041
STOM	STOM	blue	0.262633234398725	6.70878383469977e-16	-0.491728558083946	7.08714209186778e-57	0.880050996082573	1.5752321172104e-297	-0.461220803785295	2.17650724617898e-49	-0.0161602686426672	0.625411663527246	-0.286780754794778	8.79114723496144e-19	-0.363989948295846	4.78682741980151e-30	0.589396723877705	1.09691318258372e-86	0.522314763106593	3.4988352180608e-65	0.576470341081149	3.76615171759297e-82	-0.298838447954454	2.48494125293288e-20	0.562004459240147	2.61633212252534e-77	0.0138239978603941	0.676232291424425	0.468195371055813	4.92211269733293e-51	-0.329423996444041	1.33636414578926e-24	-0.0651721383174553	0.0487478456366235
FZD7	FZD7	blue	0.262135368865744	7.63959152848089e-16	-0.393149153574457	3.43792960405745e-35	0.885004782167662	2.2644611326262e-305	-0.435663978318537	1.12727290297871e-43	0.0479744869381944	0.147050180489169	-0.342524003145149	1.38672269397529e-26	-0.412036094641052	8.27076141183867e-39	0.626289614875538	7.91075597630411e-101	0.355738357156572	1.10270209212715e-28	0.392445181964807	4.6420517501813e-35	-0.355531907857594	1.19133330549063e-28	0.375468945230776	5.21639061738366e-32	-0.0351233073439101	0.288545002063997	0.376092157789131	4.06005946208317e-32	-0.388327928741862	2.64937802740319e-34	-0.102667982948085	0.0018735639447971
MYLK	MYLK	blue	0.261901366795388	8.11988289994164e-16	-0.36397353212563	4.81723782021629e-30	0.878279841297571	8.26749318827905e-295	-0.410701171105544	1.51716316557904e-38	0.0466553638809914	0.158505643789693	-0.419187376731572	3.05897021888661e-40	-0.463091548570897	7.94506535447166e-50	0.636633245604786	3.83161457603862e-105	0.203874133278704	4.84529764507567e-10	0.31581887747989	1.22064959185002e-22	-0.459989764148812	4.21002495184884e-49	0.281161839936783	4.37116189090532e-18	0.00106338887217783	0.974374397688527	0.405552019752701	1.5355228288428e-37	-0.470423954507279	1.43965487570404e-51	-0.167671977866457	3.37638950297572e-07
SPARCL1	SPARCL1	blue	0.261817748585417	8.29861423503676e-16	-0.381579464116482	4.3646024207895e-33	0.87145535356218	1.03339680107994e-284	-0.425131936969211	1.85631731342234e-41	0.0273751022512915	0.408185137836507	-0.305652288263527	3.06931817878018e-21	-0.369965522789443	4.65844527825426e-31	0.607083354027798	3.10602023666073e-93	0.324594715866095	6.81356589585158e-24	0.365201232155656	2.99689175893955e-30	-0.348098056993197	1.85597827520805e-27	0.473577708179493	2.48861169982075e-52	-0.0581885514725175	0.0785387488319984	0.29230866483842	1.7507754713758e-19	-0.399180342374906	2.54674964401714e-36	-0.115812144744518	0.000447725002289331
EBF1	EBF1	blue	0.261619433310932	8.73812399734939e-16	-0.364246118268271	4.33619768225044e-30	0.70311529453616	2.36224803559703e-137	-0.435040926952286	1.53231338608202e-43	-0.0169656391662534	0.608281234863118	-0.316277542828199	1.05224557420451e-22	-0.396780914321834	7.21884135089537e-36	0.443834655441301	1.89567230866153e-45	0.406320170857359	1.08996189633734e-37	0.397491197608739	5.30774920033482e-36	-0.186959131515757	1.21290364627334e-08	0.629729885809305	3.02876382407306e-102	-0.108087749792708	0.00105784903788284	0.160367830211328	1.08302004915105e-06	-0.261065763814833	1.00899922502931e-15	-0.0711612308196725	0.031370560001276
COL16A1	COL16A1	blue	0.261588106753728	8.80961324936253e-16	-0.448701755864865	1.57637502379496e-46	0.691369399513072	5.02476790921176e-131	-0.324457941308215	7.13223325651019e-24	-0.228422764752395	2.69531465904518e-12	-0.0791045655653463	0.0166970498862415	-0.0955063967729853	0.00383245470542891	0.226924802948576	3.76685182204825e-12	0.484790634391525	4.17113520619936e-55	0.357678909950793	5.31678816459035e-29	-0.109912166995038	0.000867589195381116	0.536255108992603	2.93756584257e-69	-0.12346281890821	0.000181222031280738	0.277845263399837	1.1074591105252e-17	0.132504966179823	5.80995926941597e-05	0.130823158126079	7.21976801224798e-05
DCAF13	DCAF13	blue	-0.260969166468816	1.03460634554764e-15	0.359878571440067	2.31140212114605e-29	-0.472121274152704	5.6102875473014e-52	0.16627585572824	4.23570756961023e-07	0.399299425765212	2.41786859515477e-36	0.376493826093041	3.4534992853482e-32	0.238648860177325	2.57456578543406e-13	-0.0251994159342419	0.446456876477367	0.00527758572995557	0.873334516568526	-0.115514869160217	0.000463245668063676	0.534437316219667	1.02406846053818e-68	-0.24824933221653	2.56455072213515e-14	0.0439822109042465	0.183768457577319	-0.391267518040465	7.65897937663385e-35	0.135492697634209	3.92438181711133e-05	0.31312691150829	2.90225631671732e-22
GBP1	GBP1	blue	0.260511017042858	1.16502930217768e-15	-0.34130050995419	2.14459448547445e-26	0.69212116113428	2.01950937343943e-131	-0.39024923250374	1.17894117327203e-34	0.139844407723736	2.18356294866366e-05	-0.280361525143133	5.47673506715098e-18	-0.357298413574298	6.13679095982752e-29	0.582515781228749	3.01948159217886e-84	0.722131589233056	2.75042875544929e-148	0.523381443877859	1.73264388334258e-65	-0.0951534903356364	0.00396542483480515	0.364724643763771	3.60408620341573e-30	0.00164484534294478	0.960371902158309	0.405949233824427	1.2862829977557e-37	-0.1975592909655	1.66725950372515e-09	0.134415961953729	4.5247399653709e-05
LAMA4	LAMA4	blue	0.259993676816569	1.33179877187497e-15	-0.454425969283061	8.03066673002867e-48	0.848168781750309	3.56290449269577e-254	-0.510831037096347	5.78118558264236e-62	0.0253524532819613	0.443699914011779	-0.312328591664732	3.74578750439753e-22	-0.389635906638276	1.52757006788172e-34	0.573757409013795	3.17939550705249e-81	0.421795150011686	9.01013403354488e-41	0.40764180196676	6.03123327585612e-38	-0.172324795180854	1.56447733280795e-07	0.533968838971788	1.41112298121746e-68	-0.0310014742311434	0.348909904293861	0.24073661051307	1.5723070380866e-13	-0.288053643943122	6.08196593183922e-19	-0.0363510862600787	0.272011206883566
RAB17	RAB17	blue	-0.25993081648863	1.35359764955973e-15	0.410417237036403	1.72552570351774e-38	-0.655642929180715	1.61135305103667e-113	0.532255989104569	4.53714933772487e-68	0.0325158065927274	0.325861051776791	0.524558119181302	7.95717905400088e-66	0.524834596147067	6.6246056243662e-66	-0.48152264070944	2.75358400013152e-54	-0.134569782266271	4.43394453370062e-05	-0.177818157057322	6.14017259802278e-08	0.348915499949724	1.37719551423945e-27	-0.293591502530023	1.19777170940554e-19	-0.0565121722438765	0.0875503712160605	-0.401735698778581	8.31760509006026e-37	0.501771994507369	1.64191448359247e-59	0.296241729227182	5.43412562948048e-20
TSHZ2	TSHZ2	blue	0.259807816742345	1.39727167426677e-15	-0.32602370064151	4.22052793069298e-24	0.58327279211479	1.63821150981655e-84	-0.354256249546062	1.91842732794087e-28	0.0996757167400754	0.00254041327349005	-0.404014983281446	3.0403393210118e-37	-0.443138183672202	2.69709350053109e-45	0.46685411733053	1.02701065098268e-50	0.382225012725307	3.34791890547063e-33	0.200804709852587	8.87906744379988e-10	-0.195880147850296	2.30023959185149e-09	0.307680967732725	1.62908717275153e-21	-0.115212382221211	0.000479551717675281	0.303908734559473	5.26931849100776e-21	-0.282577278591362	2.92835279793382e-18	-0.0750951352566026	0.0231074590271206
GFRA1	GFRA1	blue	0.259739263551292	1.42221147294626e-15	-0.3461703940856	3.73787225218358e-27	0.729028717287724	1.75631513175575e-152	-0.41131099379195	1.15030665428869e-38	-0.0486882867508224	0.141120832020892	-0.267750039899305	1.73685290407905e-16	-0.383253021918804	2.19198739703743e-33	0.444452272499866	1.38570396293209e-45	0.387216885876373	4.22117709345074e-34	0.286254335907254	1.02323900128028e-18	-0.295912689855958	5.99709642588764e-20	0.408023685921389	5.08076855159942e-38	-0.144658851407535	1.11835732474702e-05	0.261360774941475	9.34591882125653e-16	-0.267647465840252	1.78506052215285e-16	-0.102180530534143	0.00196989642911465
RGN	RGN	blue	0.259712613948844	1.43202437059979e-15	-0.392462787156348	4.60736276723842e-35	0.805455923774551	1.21317950741417e-209	-0.313561344573261	2.52518952179711e-22	-0.0886202025626934	0.00731213312501248	-0.22756384251852	3.26654371849165e-12	-0.226555811034536	4.08912201526728e-12	0.474277208144139	1.68188985111489e-52	0.293818650085033	1.11968515130538e-19	0.30333934721504	6.28145530121834e-21	-0.42119996980766	1.19206160542924e-40	0.330490488326316	9.2890275820557e-25	-0.0411537583605213	0.213615933663662	0.476145183275343	5.88110834973663e-53	-0.20122073604165	8.18383270770729e-10	-0.0269727517028529	0.415111907595283
CFD	CFD	blue	0.259686221892098	1.44180804437135e-15	-0.35420033295866	1.95881496450761e-28	0.557066003829254	1.03883498362429e-75	-0.198010620720274	1.52835871001192e-09	-0.295576362222612	6.63198029392989e-20	-0.000131697255917193	0.996825815892155	0.0138865547053556	0.674850787234809	0.149387188331833	5.67582589348568e-06	0.269747172649197	1.01681366011711e-16	0.248911294467747	2.17946169980002e-14	-0.323964671671076	8.4087777408116e-24	0.376766450688362	3.09390303586363e-32	-0.128112805410243	0.00010190690265424	0.255299554827423	4.42342703815553e-15	-0.0232311746512668	0.48277074872317	-0.0769962268193667	0.01984152871243
TAGLN	TAGLN	blue	0.259268968300769	1.6055104663273e-15	-0.48909268789826	3.37011840922434e-56	0.81386677474986	1.73285020618551e-217	-0.317636611408011	6.76728254851809e-23	-0.240310326181175	1.73952809702332e-13	-0.182814807226092	2.55618051988336e-08	-0.153475540871624	3.10441827118602e-06	0.356236016190033	9.15000455324019e-29	0.229873708817551	1.94457915142931e-12	0.370197743039808	4.25097562089996e-31	-0.404295380861743	2.68483670623388e-37	0.380562143586189	6.62090029364387e-33	0.00567932035643512	0.863783363055499	0.360898518006405	1.56733795168819e-29	-0.257348285614308	2.62741620764959e-15	-0.199105399831684	1.23656966384258e-09
ID4	ID4	blue	0.259244238514575	1.61576675481149e-15	-0.422081153804785	7.87457829264124e-41	0.760955766737229	9.98570831905687e-174	-0.407308760616896	7.00290860322071e-38	-0.0346472170867253	0.295134539808592	-0.298394637845302	2.84210719158415e-20	-0.30598629137736	2.76629160430963e-21	0.523064016278285	2.13623911849307e-65	0.219004352038147	2.12650138847027e-11	0.372635542592838	1.61887175038995e-31	-0.441879746955289	5.08964123857135e-45	0.279221165814883	7.54226960134169e-18	0.0592364591043266	0.0732988890955582	0.549771679508146	2.13602563651969e-73	-0.278301631270108	9.75210117633814e-18	-0.0752385578756256	0.0228457577418723
PARM1	PARM1	blue	0.259141732346053	1.65897094262464e-15	-0.0439929649897635	0.183661183805064	0.635388285936634	1.29258186256349e-104	-0.0710553332905113	0.0316241576627829	0.0918503663308475	0.0054281934999238	-0.505689339170381	1.45720183474367e-60	-0.33589061136275	1.44056767854449e-25	0.495558059094863	7.17874629636054e-58	0.0494516341030888	0.134984765729856	0.236971554666475	3.8132873636961e-13	-0.512859891969185	1.59359451618193e-62	0.16385265283126	6.25041815462263e-07	-0.0326717987312333	0.323544238390659	0.423220287522945	4.59885919816609e-41	-0.383204354374934	2.23645785372763e-33	-0.169811754137101	2.37651905858944e-07
ATP2B4	ATP2B4	blue	0.25896774725385	1.7349166954348e-15	-0.433189313581039	3.80113465912246e-43	0.911322091069587	0	-0.478255659264925	1.78020839106436e-53	0.0790871027077198	0.0167211870060421	-0.428149645211023	4.38041657278102e-42	-0.502616419330045	9.7672396939838e-60	0.68060348458939	1.73683533123649e-125	0.326313928682831	3.82810897462055e-24	0.415699901423475	1.54252390462501e-39	-0.410095633010715	1.99599972052995e-38	0.369051781130269	6.67334965863372e-31	0.036741517230629	0.266891931945966	0.474161795041542	1.79432033394522e-52	-0.418902481805834	3.49370902557602e-40	-0.111898940075472	0.000696749823515996
CHN1	CHN1	blue	0.258683039144365	1.86663117923257e-15	-0.367381424347816	1.28354336947697e-30	0.607734059043308	1.75145068413451e-93	-0.403176823359976	4.40598527106625e-37	-0.0228322154205359	0.490322016136003	-0.169896426919849	2.34350979417601e-07	-0.222150594663736	1.07764280649407e-11	0.418002888015013	5.31073531983605e-40	0.29311606610188	1.37901812732856e-19	0.183181277868261	2.3947408966361e-08	-0.0859030852185496	0.00932959386145186	0.288879444567122	4.78413109508236e-19	-0.182050491933035	2.92750983356572e-08	0.140429546198799	2.01534364857764e-05	-0.216172125597445	3.88669337634177e-11	-0.0289160239361598	0.382299698373112
NHS	NHS	blue	0.258346307100319	2.03514444960211e-15	-0.370366309315393	3.97752046383078e-31	0.837319789246212	1.18340796373754e-241	-0.418537373404282	4.14158028022145e-40	0.120620704217441	0.000255160493331665	-0.381974708061983	3.71074793716355e-33	-0.451408026973769	3.88571255712397e-47	0.670713045561705	1.32416497111742e-120	0.382583231703936	2.88904958432148e-33	0.386364562591973	6.02687113623334e-34	-0.32647395263422	3.62740519166961e-24	0.328013792407291	2.15688227133548e-24	-0.0308377875524114	0.351461769202275	0.627436775275337	2.6774033873227e-101	-0.226721888970287	3.94086455685388e-12	0.0898706913947736	0.00652255339686594
KCNN2	KCNN2	blue	-0.258109114175386	2.1627351063717e-15	0.42638415965179	1.02138212704401e-41	-0.408369659862144	4.34883092638497e-38	0.196579180445982	2.01249953374515e-09	0.349000265611916	1.33517142611003e-27	0.158629019325295	1.4186269716836e-06	0.129620970945741	8.41928596204197e-05	-0.0472060212123792	0.153644220629793	-0.243438694845169	8.24773318517956e-14	-0.264178589986095	4.47440445454663e-16	0.128466416842728	9.74632704235894e-05	-0.264722117463812	3.87784417125147e-16	0.258102677129475	2.16630513049261e-15	-0.195026113345917	2.70639149639069e-09	0.0927758132382638	0.00497580925862513	0.159680770721951	1.20533617584703e-06
PDE5A	PDE5A	blue	0.25786868034129	2.30008940310544e-15	-0.359505118210438	2.66376960524795e-29	0.849302386633524	1.53822626214413e-255	-0.434426484135105	2.07277511043221e-43	0.0693417668410496	0.0359781509080867	-0.358111037383072	4.51650035489551e-29	-0.458616189422515	8.76204562208439e-49	0.6272394324859	3.2269614858643e-101	0.30514066871774	3.59815106944895e-21	0.337485189551878	8.2493767094898e-26	-0.3671620215333	1.39829487138164e-30	0.330306588162843	9.89126260632314e-25	-0.0522833667024041	0.114006837683888	0.302360421290241	8.48897771765751e-21	-0.408451882003909	4.1908842457552e-38	-0.0970258595953625	0.00330492631000937
CPQ	CPQ	blue	0.257831524765418	2.32206696571136e-15	-0.258431413508734	1.99119256503646e-15	0.69134438638336	5.17924856045009e-131	-0.311678817544383	4.60768516168656e-22	0.148271497000254	6.67348440142435e-06	-0.381939463907164	3.76487378729399e-33	-0.32768388172117	2.41160815411415e-24	0.581852323718874	5.1535099740142e-84	0.31989134296667	3.23734811449873e-23	0.25952996852725	1.50109307412676e-15	-0.270298915504845	8.76313415662929e-17	0.26436313765089	4.26236669488778e-16	0.0894683985510393	0.00676778741474542	0.30108178587772	1.25587056144356e-20	-0.339814583648048	3.63230457513972e-26	-0.0406959879289589	0.218757654936464
PPARGC1A	PPARGC1A	blue	0.257424789792776	2.5765706433186e-15	-0.320963981008647	2.27451872006649e-23	0.731856161167357	3.07118401381259e-154	-0.307309937880074	1.82986406786918e-21	0.00788933224542375	0.811631640672345	-0.359519810928456	2.64895057556263e-29	-0.35796597274639	4.77087002948076e-29	0.541058057049572	1.0446941406624e-70	0.102663717166999	0.00187438789132167	0.287770312103276	6.60282059747087e-19	-0.475712137185672	7.50761541763065e-53	0.173068413507146	1.38080198412215e-07	0.00533832324724164	0.871889276676858	0.541138918690943	9.87172929782131e-71	-0.326610038381501	3.4649384678088e-24	-0.093097681018688	0.00482663432769492
PHLDB1	PHLDB1	blue	0.256786289468659	3.03240194235741e-15	-0.285327281853813	1.33581645358782e-18	0.734233908758028	9.8186712308972e-156	-0.374868426276176	6.63774274674849e-32	0.126449322233308	0.000125494500918456	-0.356068543424269	9.74334411854694e-29	-0.380590336215294	6.54501203466364e-33	0.524386671661377	8.91420939529225e-66	0.502550722295374	1.01705574088001e-59	0.416166457227764	1.24368154399798e-39	-0.106628102559537	0.00123706314388983	0.554367068863751	7.5694460989786e-75	-0.0010684657323659	0.974252097544346	0.383240811803774	2.20306142180895e-33	-0.0422830593181834	0.201305152585482	0.179961006938028	4.22926620391518e-08
RSPO2	RSPO2	blue	0.256682931988208	3.11329479293032e-15	-0.280748432233429	4.9115718342655e-18	0.6108478899608	1.10854765074803e-94	-0.246511266512317	3.92247587096611e-14	-0.0906328614529302	0.00607971672648657	-0.180561553052059	3.80659442223701e-08	-0.222441749948311	1.01141998455412e-11	0.343834185288694	8.67519979666246e-27	0.117869855762359	0.00035287487924394	0.187940813453955	1.01403806014603e-08	-0.338266903106233	6.26918352923378e-26	0.176976016888255	7.10034217922659e-08	-0.139990337040018	2.14040345446677e-05	0.0819994802955288	0.0130945169062486	-0.283454801742409	2.2817196714956e-18	-0.159387820528223	1.26143074106344e-06
EVA1C	EVA1C	blue	0.256551989584899	3.21882859519614e-15	-0.48748935418728	8.64312368460629e-56	0.633022026902487	1.28376753783937e-103	-0.204500435453411	4.27698475855898e-10	-0.335978754824262	1.39697116074631e-25	-0.13266203862802	5.69250725882972e-05	-0.062645514038987	0.0581941601326387	0.171589209065748	1.76926121302295e-07	0.238087521148664	2.93725731132207e-13	0.413155698542465	4.96177830029922e-39	-0.438466118426662	2.81183907425315e-44	0.37258727668425	1.6502454807351e-31	0.0357645726255587	0.279826905629071	0.590791669946657	3.45457370715207e-87	-0.0149829215167305	0.650819683936178	-0.0650114325320763	0.0493077994887043
LAMB2	LAMB2	blue	0.256424066733279	3.32532182045569e-15	-0.295695860041633	6.3991517032443e-20	0.584495576399726	6.08044445061646e-85	-0.199259678427721	1.20008131035627e-09	-0.0104662457400941	0.751874232846906	-0.220408507146376	1.57208279585367e-11	-0.190681809132379	6.11933989664483e-09	0.341634143350042	1.90455589882335e-26	0.207297225265596	2.43819585430079e-10	0.233169293660302	9.18757554773381e-13	-0.361951964746319	1.04776736834502e-29	0.288113069620792	5.97797640028732e-19	0.185830185463347	1.48851331819043e-08	0.377952756448429	1.91506891056015e-32	-0.0681998549373042	0.0391547420756065	-0.0261454039123572	0.42957134420347
CNTN1	CNTN1	blue	0.256098523702293	3.61220014318643e-15	-0.325776416072602	4.58608302977626e-24	0.816624352486296	3.79600927394277e-220	-0.439365838060538	1.7954125046618e-44	0.0842908626947168	0.0107486243929974	-0.343582355059262	9.4953301840874e-27	-0.464649526517411	3.41608437918508e-50	0.614397977677062	4.58975641021896e-96	0.318767607719852	4.67872581428058e-23	0.238675094529564	2.55873541266754e-13	-0.342752913741448	1.277815328697e-26	0.322269612727186	1.47724514767002e-23	-0.0811521808215419	0.0140702492441121	0.319582265622362	3.58300374333789e-23	-0.406415028962282	1.04472891227255e-37	-0.113646309832061	0.000572861738864753
CAV2	CAV2	blue	0.255959468428934	3.74203020753603e-15	-0.493681078640939	2.2132404318825e-57	0.917605303185778	0	-0.484992028337925	3.71066723532226e-55	-0.0280746707216443	0.396306495176199	-0.328601765573444	1.76716095084132e-24	-0.404975894007957	1.98443659605456e-37	0.630515822065521	1.42905020092896e-102	0.335061350670138	1.92257934587409e-25	0.459514664293396	5.42689617149377e-49	-0.414046071711312	3.30036254383335e-39	0.439638168899432	1.56703222077336e-44	0.0240641599858414	0.467209898144552	0.554391047274302	7.43765251588274e-75	-0.400647799845958	1.34096749064899e-36	-0.126680049088742	0.000121940716899455
ADH1C	ADH1C	blue	0.25526266858394	4.46491950967253e-15	-0.277774561750563	1.12947010816531e-17	0.341478018882857	2.0133772347646e-26	-0.147561031005853	7.39383048085856e-06	-0.241985049118323	1.16815245998433e-13	-0.0731313395572367	0.0269607181705242	-0.0652996729385247	0.0483072736480702	0.069752700293181	0.0348899944791749	0.202329097150401	6.58030922076677e-10	0.120532884176689	0.000257842531306631	-0.0346353831132672	0.295299604930255	0.224579274601801	6.33206226312122e-12	-0.273991612533297	3.21056541265376e-17	0.074752776050158	0.023742686652639	-0.148864892228824	6.1236930977697e-06	-0.196229634897859	2.15170868951262e-09
TPSG1	TPSG1	blue	-0.255232333194697	4.4993295381509e-15	-0.0880895053349574	0.00767235172422334	0.266068018896769	2.71699050533004e-16	0.00451318235244185	0.891557895565504	-0.135176402022994	4.09241862003583e-05	-0.114783354480075	0.000503597364972747	0.00626104853841835	0.849988412388727	0.0334163051948699	0.312634755170809	-0.0255290897054285	0.440529917457377	0.073385207871426	0.0264333078139015	-0.261470646029997	9.08282528920232e-16	0.204804048253315	4.02540210640797e-10	-0.0533090906845443	0.10707371331632	0.30343192449345	6.10471129270334e-21	0.0147483491758565	0.655931931237737	-0.030173208421631	0.361943353732643
AIMP2	AIMP2	blue	-0.254717306803561	5.12492435123707e-15	0.342015568384515	1.66257331797997e-26	-0.438667530416089	2.54347431712401e-44	0.239899688277497	1.91705436492999e-13	0.360685766306993	1.69982881111404e-29	0.325995886044405	4.26016262816471e-24	0.280699073922531	4.98033944911548e-18	-0.0619415924259248	0.0610812884501177	-0.113447737635743	0.000585830675655421	-0.200888349070367	8.73482867921035e-10	0.505644811752291	1.49814065530781e-60	-0.260997673910328	1.02698351092022e-15	-0.0163134438188308	0.622137615281237	-0.400474222769449	1.44690953150487e-36	0.0533804641017266	0.106603972893437	0.10878834132983	0.000980638569543021
MEIS1	MEIS1	blue	0.254699657846887	5.1478125220254e-15	-0.524767663745588	6.92527373191445e-66	0.91063708270197	0	-0.490924524033149	1.14198474955076e-56	-0.0945779309108181	0.00419128284370469	-0.314543615745052	1.84188554590055e-22	-0.398306677875697	3.7253872200126e-36	0.543823145151212	1.49318154303702e-71	0.358958626993897	3.27734448060635e-29	0.36644744649046	1.8472170409698e-30	-0.386066420363318	6.82470288168615e-34	0.416350254888246	1.1424200110336e-39	-0.0560044757605123	0.0904382045030331	0.485310897480341	3.08281131106206e-55	-0.264599701444284	4.00497155290994e-16	-0.041845422479491	0.206013164060828
SPATA6	SPATA6	blue	0.253976375887796	6.17739161998705e-15	-0.307866165661871	1.53717440355702e-21	0.612353041591052	2.88774306860283e-95	-0.368785713634808	7.40805670054813e-31	0.100057574468278	0.00244466415344198	-0.312007456383567	4.14974696548234e-22	-0.376337921496572	3.67745223469833e-32	0.527678753915118	9.9547594638822e-67	0.22235315958421	1.0311367017998e-11	0.213682430889365	6.55913626438983e-11	-0.282904227528335	2.66867165774328e-18	0.215533245785594	4.44799008595662e-11	0.0607793914664057	0.0661066598485841	0.479461336375601	8.96086818495925e-54	-0.199327641421665	1.18434192909258e-09	0.0502090497709953	0.129101891123281
SHMT2	SHMT2	blue	-0.253922963058722	6.26098561487464e-15	0.341370489397822	2.09188348689108e-26	-0.515913036606803	2.25449332587605e-63	0.334385763753193	2.43065312934619e-25	0.208294457674669	1.99161670300343e-10	0.481398268570492	2.95744850441614e-54	0.379182114690338	1.16249287965148e-32	-0.247359480870105	3.18914345827212e-14	0.0397640337089441	0.229498394123586	-0.207794043850673	2.20470571387964e-10	0.567790697054989	3.23427446488339e-79	-0.13604613086258	3.64597878461018e-05	0.0577530325190056	0.0808041768318582	-0.29499027416881	7.90060735008024e-20	0.243028498816278	9.10104002885978e-14	0.144519120685925	1.14063494646347e-05
COLGALT2	COLGALT2	blue	0.253472385753419	7.01185541937064e-15	-0.270812584159704	7.62781512154712e-17	0.601948845337859	2.72522975710884e-91	-0.249525952807261	1.87305900106492e-14	-0.122595078944776	0.000201334841377938	-0.139742667816277	2.21414106862621e-05	-0.170104664759176	2.2641996655858e-07	0.306276072385153	2.52745693278265e-21	0.19669508324266	1.96830483579462e-09	0.241877749876632	1.19844600549544e-13	-0.182468495030781	2.71839910654441e-08	0.272580151699582	4.72122787749368e-17	-0.276303998397291	1.69858576713745e-17	0.118168700684155	0.000340774768961131	-0.182168545060565	2.86692377348929e-08	-0.106836250542084	0.00120990056471155
LPAR1	LPAR1	blue	0.253127161208038	7.64638764215766e-15	-0.470704593401996	1.23238635252184e-51	0.834077507450891	4.33608477831509e-238	-0.492300888020051	5.04257713604199e-57	0.0483433296026196	0.143962981526443	-0.248583220315403	2.36263049799564e-14	-0.388392629355106	2.57833787414777e-34	0.631560795915699	5.24627251500935e-103	0.389280195729153	1.77477817945895e-34	0.415044067589336	2.08663672754168e-39	-0.348895734786451	1.38718121234143e-27	0.388467869363372	2.49809863369374e-34	0.00869280052814376	0.792863716263071	0.453780531591459	1.12659624000358e-47	-0.360874627595729	1.58169029474374e-29	-0.0566568604944018	0.0867411092954922
CCT6A	CCT6A	blue	-0.252858377563205	8.17917927998869e-15	0.243791925421338	7.57622439064972e-14	-0.352627062841072	3.51420529772243e-28	0.0570164156889645	0.0847561583851147	0.413822697487168	3.65625144897571e-39	0.379823829312352	8.95068214284813e-33	0.183659781277578	2.19875803790544e-08	0.0706783642913056	0.0325411970528188	0.0216495200484573	0.513075037533002	-0.0710383185118124	0.031665066964671	0.538299801236708	7.14468497061724e-70	-0.216701775044012	3.47435411212289e-11	0.0771596181795236	0.0195805975176313	-0.318108990299455	5.80164876528854e-23	0.0526282121839647	0.111637607895677	0.24615687166011	4.27578291470968e-14
TTC28	TTC28	blue	0.252582559909682	8.76381100445448e-15	-0.407787292376389	5.64993349383044e-38	0.82356491479328	4.81098419556995e-227	-0.543619595466714	1.72415434063828e-71	0.0842885337150425	0.0107508057931402	-0.519042703788202	2.97459165436608e-64	-0.64364074589907	3.67294043840909e-108	0.613327539041657	1.20404480380355e-95	0.31605212757662	1.13192443790054e-22	0.295106541091207	7.63122638673033e-20	-0.388166809753325	2.83483197566604e-34	0.424944439655966	2.02958966707131e-41	-0.00467454984736917	0.887705797068779	0.423053951115389	4.97522759122873e-41	-0.393521741051883	2.93187923038691e-35	-0.12805104342059	0.000102702353147226
RBMS2	RBMS2	blue	0.252488043853228	8.97344558205827e-15	-0.352399382463738	3.82333869613515e-28	0.79804466880016	4.83905451231109e-203	-0.444252190958937	1.53387299537682e-45	0.170564588651137	2.09810072552146e-07	-0.340363860277382	2.99045136878413e-26	-0.453466117610342	1.32822246922895e-47	0.667579134498468	4.26243802350795e-119	0.479245995369555	1.01317286502848e-53	0.407310885737884	6.99624072011091e-38	-0.208831613003331	1.78523802311415e-10	0.421426476501227	1.07167406084411e-40	-0.0160065711438889	0.628704307354247	0.492585738726975	4.25577024273859e-57	-0.197008678038991	1.85340807856566e-09	0.139130964598242	2.4067429399743e-05
MYL6	MYL6	blue	0.252127138885417	9.82022197876546e-15	-0.458025959098936	1.19934457003849e-48	0.502556486284551	1.01345188218277e-59	-0.124224316143459	0.000165140884281065	-0.427282979114962	6.64165311646125e-42	0.166095670859104	4.36089503634352e-07	0.273580762914688	3.59278391854324e-17	0.0357729731066629	0.279713898647759	0.147866547608743	7.07540766096299e-06	0.239542599025305	2.0857882027032e-13	-0.227764341777976	3.12343167350795e-12	0.25525667837693	4.47169376159537e-15	0.0393791815882835	0.23404134611915	0.185461833969477	1.59092277255012e-08	0.00329368102257475	0.920745634450372	-0.140528764189279	1.98807051721298e-05
ALDH1A2	ALDH1A2	blue	0.251910796453961	1.03649483482593e-14	-0.329808892768512	1.17217168646906e-24	0.710714435649448	1.2901250957228e-141	-0.277127281755803	1.35209868958831e-17	-0.0847989921632932	0.0102819841506982	-0.422442626796056	6.64056411432714e-41	-0.381244735941161	5.00680369812463e-33	0.408093816679927	4.92313435940854e-38	0.140435353944335	2.01373745845481e-05	0.287760803202628	6.62104340716054e-19	-0.486043093242905	2.01264447094253e-55	0.274718971901332	2.62963328146619e-17	-0.0620937060626231	0.0604475628744539	0.487728405620654	7.51318590079978e-56	-0.297963873234483	3.23707837839502e-20	-0.151218144390586	4.34028551241638e-06
FBN1	FBN1	blue	0.251865326109345	1.04831574448875e-14	-0.299411407054283	2.08866601013952e-20	0.74436914838871	2.70894864200194e-162	-0.506326742111697	9.79660981564735e-61	0.233628365184739	8.26885872114501e-13	-0.383661721493067	1.85152181125547e-33	-0.493427182045969	2.57595963624738e-57	0.661202861319288	4.37602410732575e-116	0.458950882332731	7.33120488728078e-49	0.336189482858687	1.29796371063217e-25	-0.0464455812952549	0.160387964981831	0.417018615350601	8.38513465988169e-40	-0.075315971264492	0.0227055737482339	0.107429015890273	0.00113553144092972	-0.347689687354721	2.15358739411711e-27	0.0265793511837713	0.421951188937023
DST	DST	blue	0.251444464522829	1.16420578095493e-14	-0.360094809359013	2.12891334010112e-29	0.822623919225211	4.31480128999738e-226	-0.487278102703732	9.78140462355862e-56	0.228861429046075	2.44256137178381e-12	-0.431687033246335	7.91126243282505e-43	-0.547957246692508	7.8732285909481e-73	0.744963066359536	1.0934390546553e-162	0.431718579998832	7.79071835082339e-43	0.485130119970049	3.42450949786842e-55	-0.29844887181234	2.79588061300301e-20	0.320698756362506	2.48229141949701e-23	0.0743628848800769	0.0244844756783983	0.521312869704866	6.7547971533809e-65	-0.296229000688314	5.45490033667472e-20	0.130796888429401	7.24416000103908e-05
LAMA2	LAMA2	blue	0.251427534154237	1.16912211748386e-14	-0.299891371349624	1.80524779880645e-20	0.714546412307492	8.09451114562712e-144	-0.475469131563128	8.60878407340027e-53	0.154190226676644	2.78911900354087e-06	-0.326073929916194	4.14987486824651e-24	-0.437567234335656	4.39594049929482e-44	0.596179297615198	3.77766178550412e-89	0.390309682242965	1.14918592606118e-34	0.327890660113463	2.24868008616571e-24	-0.124627208436044	0.000157184692251508	0.414789696425071	2.34564066624339e-39	-0.120586979995397	0.000256187332314539	0.129311554178938	8.75714755636384e-05	-0.291728059556036	2.07762722531588e-19	0.0230806335501174	0.485612670361223
IGFBP4	IGFBP4	blue	0.251019814326848	1.29387464449376e-14	-0.555720065659725	2.80327248576461e-75	0.761794113380161	2.49313147959901e-174	-0.340358965825071	2.99564236517674e-26	-0.2299186029053	1.92496697088471e-12	-0.0757449744640412	0.0219421631597503	-0.092900987731752	0.00491730738431141	0.316840627284489	8.76620080492828e-23	0.524995474215923	5.95399678814216e-66	0.492977947729429	3.36839169755302e-57	-0.24450324523484	6.38270328260524e-14	0.606636987182565	4.5977566341011e-93	-0.0472917950784138	0.152897272733098	0.397888839156438	4.4668193645024e-36	-0.143141337928125	1.38415999982394e-05	-0.113097179553705	0.000609394247414956
FLT3LG	FLT3LG	blue	0.250741359551833	1.38649746792933e-14	-0.491827156297967	6.68383393915621e-57	0.52380308653138	1.31148363862475e-65	-0.217908121877844	2.68824628780703e-11	-0.369316126971533	6.01498936593623e-31	0.0875999450534192	0.00801864256559552	0.0897271957796904	0.00660909617023572	0.0505324680495825	0.126651298509944	0.616205838476758	8.92732808520285e-97	0.27455764971691	2.74880550017986e-17	-0.121594053533718	0.00022713239051486	0.478570161964646	1.48874495186557e-53	-0.126451264463512	0.000125464182961296	0.389496387866677	1.62017292244399e-34	0.176150586492179	8.18152022296707e-08	0.0204954814708776	0.535794691937085
BDH1	BDH1	blue	-0.250136452475315	1.61072754603603e-14	0.612271007881238	3.10798958836717e-95	-0.62083294229023	1.28688283785541e-98	0.661695269018543	2.57727905579451e-116	0.13575517757019	3.78992045783648e-05	0.344922843570334	5.86505987030259e-27	0.483449298738715	9.07292970925749e-55	-0.392057833441384	5.47435473089338e-35	-0.270149229547168	9.12420519458215e-17	-0.282607456249168	2.90337617709035e-18	0.319929791392414	3.19672384907443e-23	-0.312735770354759	3.28903650475662e-22	-0.113027212957618	0.000614201389294957	-0.296104521614644	5.66224339366851e-20	0.446024203734216	6.22338452324923e-46	0.271334059949253	6.62357851904768e-17
ABHD11	ABHD11	blue	-0.250102926284468	1.62414676118454e-14	0.387264132037882	4.13854020730061e-34	-0.457775255554097	1.37016756634789e-48	0.593991993843818	2.38728149101331e-88	-0.101245514655679	0.00216749010740961	0.342183739747684	1.56579810691856e-26	0.597576361441184	1.15500639022697e-89	-0.46217206635219	1.30482028446997e-49	-0.115324280444013	0.000473458358897735	-0.0412691077895788	0.212334162288614	0.296182012983083	5.5322715960534e-20	-0.0931324234828663	0.00481077636561889	-0.117484648311821	0.000369063932738478	-0.0652495829821558	0.048479911006978	0.442189477779266	4.35427504338216e-45	0.16574731870648	4.61309930042019e-07
PDZRN4	PDZRN4	blue	0.249996495310261	1.66747864159501e-14	-0.380149504013469	7.83681546275345e-33	0.835309240784164	1.9602458731442e-239	-0.397697848522205	4.85279562148548e-36	-0.0130536990107631	0.693331552981389	-0.390017057833357	1.3005002516576e-34	-0.42828848253566	4.09740758586295e-42	0.562093693121657	2.44655395718705e-77	0.147280651720043	7.69805524936677e-06	0.317946498805398	6.11737063555748e-23	-0.47688093832445	3.88097591045603e-53	0.319704317367374	3.44235272890614e-23	-0.00664273704978269	0.840961723972028	0.39812403724042	4.03312045704916e-36	-0.418481442222101	4.25084891282693e-40	-0.177035237984673	7.02832574744645e-08
SP140L	SP140L	blue	0.249979402510904	1.67454275792258e-14	-0.306584613256401	2.29552786031401e-21	0.618343902044007	1.26993528747868e-97	-0.220016041017725	1.71093327317459e-11	0.0667482897495145	0.0435331532843573	-0.207029339446081	2.57392609200418e-10	-0.209496955299478	1.55837248974884e-10	0.465915409680653	1.71509260972801e-50	0.606581166845281	4.8286864376507e-93	0.395144745981759	1.46179744591432e-35	-0.0826675379031144	0.0123678223006452	0.292610835652774	1.60130606959514e-19	-0.162055543507953	8.31094473363019e-07	0.503231354425411	6.68498834785705e-60	-0.029450987841066	0.373553316267296	0.216533092811544	3.60080534278065e-11
DSTN	DSTN	blue	0.249966990372689	1.67969086323191e-14	-0.329003286784771	1.54192341919312e-24	0.703033626422799	2.62058366072129e-137	-0.264385215798904	4.23767155081302e-16	-0.0563651391427913	0.0883789668275526	-0.14855143934861	6.40848347199954e-06	-0.178854610585071	5.12990278695816e-08	0.462161273659901	1.3124287786797e-49	0.122324540866992	0.000208021753817234	0.247780871395622	2.87668873894825e-14	-0.353319609528439	2.71811129789719e-28	0.215824109612995	4.18326217926552e-11	-0.0363453192778735	0.272087322306437	0.211238029389923	1.08964136834009e-10	-0.42488142689516	2.09135427299505e-41	-0.222626117823876	9.71561894934702e-12
TRIP10	TRIP10	blue	0.249852249915997	1.7280230926726e-14	-0.521079964483036	7.86843475631847e-65	0.688998421985686	8.74414287633159e-130	-0.273861839418831	3.32675174481584e-17	-0.268332469988652	1.48645983081031e-16	-0.0593626316300157	0.0726877070453407	-0.0572276115826146	0.0836074423819355	0.26336814574749	5.53519068009648e-16	0.346853150239385	2.91860595769778e-27	0.481323172528557	3.08773650194372e-54	-0.35084466148518	6.78693680110411e-28	0.41865782889937	3.9156339540733e-40	0.0266851218573675	0.420105909408151	0.532826135206136	3.07802061305309e-68	0.107986663887599	0.00106944193415913	0.123664845486818	0.000176818084169803
BIN1	BIN1	blue	0.249670119919404	1.80756052212146e-14	-0.330727113954309	8.56721348582474e-25	0.451417734906878	3.86615360737302e-47	-0.0702506881190712	0.0336090326545087	-0.388311952973943	2.66721591219181e-34	-0.0225721995564549	0.49527736713265	0.099013560621943	0.00271459802492062	-0.0065466085973778	0.84323318329548	0.0815566640456225	0.0135967369472326	0.239449110747146	2.13231761418306e-13	-0.327616090237328	2.46752356324223e-24	0.272879407124489	4.35140446780695e-17	-0.0272595648681751	0.410167132515941	0.159768681237771	1.18897567990295e-06	0.00517654420512363	0.875739717005111	-0.165656098537667	4.68142804620734e-07
LGALS3BP	LGALS3BP	blue	0.249604056032096	1.83729080310076e-14	-0.335155001019569	1.86100396509324e-25	0.591102994001253	2.66730880710481e-87	-0.172498943497124	1.51945623104922e-07	-0.0624166115295641	0.0591203200571769	-0.23762829298363	3.27084026639384e-13	-0.112281766635007	0.00066765172056076	0.327607589538419	2.47462491820884e-24	0.415710674657868	1.53487861257703e-39	0.270188817280879	9.02731176082482e-17	-0.259509538036743	1.5090198143386e-15	0.240717697695252	1.57937983097928e-13	0.0840949878910287	0.0109334661753692	0.517824217252517	6.56121838285885e-64	-0.0613124301085088	0.0637610889019158	-0.0158455532125816	0.632161701040684
PLCL2	PLCL2	blue	0.249052461202336	2.10500653893763e-14	-0.362539847492782	8.3632898124244e-30	0.77637416731734	3.16561405075237e-185	-0.471304689237666	8.83435496041593e-52	0.152926810517984	3.36938176274171e-06	-0.30195648542088	9.60904831445146e-21	-0.410690035871205	1.52484305759165e-38	0.658348167481044	9.23548645078301e-115	0.597862321609614	9.05591433214907e-90	0.366687839449536	1.68218244130776e-30	-0.19338713385936	3.68998485450378e-09	0.407053677452592	7.85083488378979e-38	-0.0892134311163058	0.00692746511360805	0.339562036620944	3.97147489235248e-26	-0.322308483766943	1.45833770787635e-23	0.030405501652468	0.358257656851498
COL4A3	COL4A3	blue	0.249050429726253	2.10606006784081e-14	-0.254498708831674	5.41560442157143e-15	0.577164410239277	2.17511722454069e-82	-0.291810644011338	2.02770369696517e-19	0.068686629193952	0.0377726689265753	-0.285964196260073	1.11238727629108e-18	-0.290939862747678	2.61944249321097e-19	0.420953545659647	1.33832100105013e-40	0.318136214031911	5.75035162883545e-23	0.278158822809149	1.01482686127771e-17	-0.157332819345848	1.73158820146254e-06	0.273154952900315	4.03619095218317e-17	-0.130145782380933	7.87418564024536e-05	0.104826244865637	0.00149680123662363	-0.0483868775120137	0.143601786362312	0.203515127182034	5.20356441601359e-10
TRO	TRO	blue	0.248582506744799	2.363044921509e-14	-0.360966830138276	1.52700696917314e-29	0.752754633545243	5.83806312862675e-168	-0.265343177449719	3.29158669681664e-16	-0.133257320281436	5.26744479747751e-05	-0.258319218328925	2.04933311443078e-15	-0.2326860638107	1.02626450002948e-12	0.381671083554414	4.20353779740576e-33	0.36331763506039	6.20232287386343e-30	0.293228317076147	1.33392672589201e-19	-0.381433451328884	4.63402572509493e-33	0.399252894456502	2.46743938138443e-36	-0.0373316849873077	0.259280016363526	0.604663735650968	2.58430103572469e-92	-0.00717438052030431	0.828423654019183	0.0937533026205489	0.00453520472298381
KCNG3	KCNG3	blue	-0.247955110353552	2.75646220158366e-14	0.190148956453063	6.75461119851998e-09	-0.391041608983694	8.42917962828644e-35	-0.0373083116259343	0.259578598543984	0.327298758535081	2.74678813337564e-24	0.238197281995939	2.86260564078668e-13	-0.021615335422682	0.513740759552157	-0.0367721858392524	0.266492630891453	-0.146653799422617	8.42201854257539e-06	-0.129830475888387	8.19754499020224e-05	0.192827302815827	4.09963004252695e-09	-0.184449635918324	1.90877196575623e-08	0.376000354982239	4.21288606466546e-32	-0.296694033861121	4.74448941800113e-20	0.0226570436446849	0.49365748927215	0.126953686828982	0.000117848795160569
EPB41L2	EPB41L2	blue	0.247456581872672	3.11431506721101e-14	-0.382851374226185	2.58690894259318e-33	0.836094293152924	2.68769739448284e-240	-0.544275980726778	1.08391855118439e-71	0.176948912290653	7.13354055805644e-08	-0.383772113829934	1.76892619808093e-33	-0.527057812819901	1.50801536843137e-66	0.69349590314887	3.78581417266855e-132	0.567966959939799	2.82528590900737e-79	0.423334481616841	4.3569782950114e-41	-0.147657410701166	7.29193080916976e-06	0.516817776085097	1.25807053575677e-63	-0.0361496280535999	0.274678779277289	0.328799459879736	1.65246664610491e-24	-0.305247210446794	3.48108021325344e-21	0.0630713661248611	0.0565031458896636
ELAVL2	ELAVL2	blue	-0.247119363681405	3.38184662382959e-14	0.278318803426317	9.7055021442102e-18	-0.404377057534774	2.58927010081817e-37	0.0623420786503655	0.0594245100687127	0.243014463616757	9.13171983313071e-14	0.205431497686118	3.55033869454549e-10	0.0868403173785037	0.00858366579854378	-0.0774962122189749	0.0190524831030351	-0.208896739175647	1.76168084171889e-10	-0.179902218903297	4.27300265899994e-08	0.180552997590956	3.81231817297958e-08	-0.237963650536997	3.02379957063698e-13	0.134244512782381	4.62801493034137e-05	-0.380815848360498	5.96822399825115e-33	0.0674041215153126	0.0415062988630107	0.143715921999569	1.27712211091825e-05
LDHB	LDHB	blue	0.246879124942736	3.58607602436458e-14	-0.359001816685251	3.22413842851436e-29	0.641118842624553	4.57476867688403e-107	-0.312412934879745	3.64629842887118e-22	0.00468759876961003	0.887394413009097	-0.0809769394172164	0.0142798685977142	-0.202856403647953	5.92922595115333e-10	0.45448903123438	7.7690969655053e-48	0.258177730615686	2.12503765416911e-15	0.246313490783452	4.11595038220378e-14	-0.342932650406444	1.19827482716899e-26	0.197147420699004	1.80468166261026e-09	0.145577236932093	9.8193383856085e-06	0.376747141341452	3.11810260838509e-32	-0.292058923361751	1.8846334215295e-19	-0.100829085097481	0.00226119871846803
ARRB1	ARRB1	blue	0.246557487473977	3.87856358003405e-14	0.118741144790018	0.000318671524018471	0.374511340147109	7.65851144894545e-32	0.114202055287746	0.000537970439075334	0.0586608504301785	0.0761406089309481	-0.11652338711814	0.000412535930415082	-0.0423283260177353	0.200822690147269	0.250991310832837	1.30306936366938e-14	0.202086783323016	6.90237138243064e-10	0.229280539844897	2.22282620226867e-12	-0.173520216092748	1.27956981307461e-07	0.190633101322497	6.17491175374525e-09	-0.0836530094895109	0.011360945967022	0.220835272503078	1.43359488877415e-11	-0.0241562401482332	0.465506973882761	0.0381007313358332	0.249588124202037
BYSL	BYSL	blue	-0.246505516280571	3.92797290988915e-14	0.375105456961083	6.03587423829969e-32	-0.547033358787757	1.52510562389095e-72	0.405740085350994	1.41205202193937e-37	0.146844663296637	8.19497671109883e-06	0.565740263824423	1.54950958466663e-78	0.485318921008538	3.06845771369753e-55	-0.30198470906395	9.52625700914554e-21	-0.15860959122265	1.42288890693391e-06	-0.0882253255331644	0.00757868075504239	0.40973144974285	2.3533626925144e-38	-0.222514072859582	9.95597572160196e-12	0.0419064654989843	0.205351724805053	-0.409346529322341	2.80023274641251e-38	0.277558010955055	1.19960394191052e-17	0.166051430060903	4.39217293004432e-07
NIFK	NIFK	blue	-0.246325202196028	4.10423720816224e-14	0.293777787296125	1.13335212805972e-19	-0.336250592574692	1.270573864482e-25	0.149428024837876	5.64216048105644e-06	0.348981812197327	1.3442105505789e-27	0.471861761626133	6.48201895180093e-52	0.208907551262103	1.75779939737557e-10	0.0408725508940446	0.216764067240737	-0.0119893059168764	0.717216492466869	-0.0918348412410228	0.00543608899586088	0.326228737698368	3.93939599324708e-24	-0.221975086857718	1.11959086264137e-11	0.154890904893707	2.50992939106841e-06	-0.248737736071242	2.2745525213119e-14	0.0501499732435897	0.129553469418676	0.246219079879166	4.21158183155786e-14
ABCC9	ABCC9	blue	0.246065405701816	4.3719273595705e-14	-0.359517669324471	2.6511054954163e-29	0.789775310327199	5.38809992820296e-196	-0.503096206306124	7.26641637753138e-60	0.142140928968316	1.59120168033758e-05	-0.438449225776492	2.835585952397e-44	-0.586147462244169	1.58321129877759e-85	0.637684248307637	1.3667136105798e-105	0.394715473200145	1.757909049485e-35	0.355038246755919	1.43290502271749e-28	-0.249782536632261	1.75805282302696e-14	0.451829414466363	3.12088166143499e-47	-0.0393031783107671	0.234945991375444	0.3408590343956	2.50878525151413e-26	-0.429270279751726	2.55272134423775e-42	-0.101042705247942	0.00221267482316941
KLHL15	KLHL15	blue	0.246036032359045	4.40325099292167e-14	-0.0659085362210322	0.0462497030528257	0.490696862430206	1.30684950407469e-56	-0.322123503390712	1.55050748715915e-23	0.328385863717292	1.90142466054497e-24	-0.365287435801944	2.89843825163779e-30	-0.424323325594959	2.7265860352553e-41	0.628854519791789	6.97425908006516e-102	0.206201922995542	3.04133824031065e-10	0.490598809212896	1.38495567260235e-56	-0.15591349831579	2.15004956680068e-06	0.108208211230751	0.00104418570215785	-0.0635514382103072	0.0546459976207644	0.168749423678574	2.83072929962231e-07	-0.342713173252204	1.29609550897999e-26	0.104165175158374	0.00160405457046218
FILIP1	FILIP1	blue	0.244996549764075	5.66545942403915e-14	-0.457453873062039	1.62493692502398e-48	0.739454011701084	4.48764606881663e-159	-0.522993887736367	2.23732028509656e-65	-0.0472702056546045	0.153085020503795	-0.34761790074806	2.21058258332475e-27	-0.398084542177894	4.10291257614311e-36	0.501614134865088	1.80905145197038e-59	0.17239932843698	1.54505341971738e-07	0.314168672557702	2.07792331609812e-22	-0.250692293414681	1.40348013580387e-14	0.358013022112287	4.68685198211087e-29	-0.0239247028713798	0.469795562506087	0.162644438208648	7.57268113172321e-07	-0.392200867432821	5.151055749384e-35	-0.181275455330711	3.35719593439485e-08
ADAMTS5	ADAMTS5	blue	0.244971573541187	5.69979177145604e-14	-0.473529139630626	2.55715609371443e-52	0.839221140758238	8.83936396817786e-244	-0.534192909311744	1.2105878869004e-68	0.0111276308955591	0.736758040652877	-0.402261467119247	6.59900126142222e-37	-0.471786335934154	6.75975357457847e-52	0.612050804733099	3.78546084986755e-95	0.255580415841495	4.11968088432069e-15	0.257999507946347	2.22432029906571e-15	-0.344007204334015	8.15277440051212e-27	0.345137783198435	5.42784588105982e-27	-0.0644755947740609	0.051213914812602	0.332988695428644	3.94017262125031e-25	-0.434568577094652	1.93301153943695e-43	-0.167392632196964	3.53362998720613e-07
GAS1	GAS1	blue	0.243568800272512	7.99386358223967e-14	-0.233626327766711	8.27273007590532e-13	0.708035291305694	4.25771221319935e-140	-0.232881142441514	9.81456817737297e-13	0.0161347118303701	0.62595864965449	-0.371415918466389	2.62678133444621e-31	-0.301525851099551	1.09640153268877e-20	0.482185938404201	1.88041443261986e-54	0.178846114051662	5.13749009768324e-08	0.34968151444538	1.04045395002241e-27	-0.473413004896012	2.72876015869978e-52	0.26801051706586	1.62011814823729e-16	0.0508525207158773	0.12426195129235	0.501724130927045	1.69089968267298e-59	-0.250333130111295	1.53417074310627e-14	-0.0474515371402895	0.151513540709178
IFFO1	IFFO1	blue	0.243354703508608	8.41580715280287e-14	-0.478632977594803	1.43648622644907e-53	0.744059115418138	4.34552952154182e-162	-0.353783291015427	2.2878062535339e-28	-0.22169292793143	1.19039907394009e-11	-0.0966956169679493	0.00341361488763847	-0.108213524224178	0.00104358684650894	0.294489746222047	9.17151294515695e-20	0.582833215231544	2.33700807100071e-84	0.384599807234841	1.25565150175887e-33	-0.125234447417608	0.00014587071370621	0.597331854930165	1.42179330014798e-89	-0.177027054804479	7.03823476384058e-08	0.305904506156386	2.83764112504108e-21	0.0619404584899378	0.0610860331292702	0.0946798270992685	0.00415046755896368
TSHZ3	TSHZ3	blue	0.242766252060291	9.69136265618483e-14	-0.248787770348912	2.24672897075035e-14	0.798460011153791	2.09977812402813e-203	-0.349157822840329	1.26040499826904e-27	0.12819770938906	0.000100822872135915	-0.382874146531132	2.5627417901728e-33	-0.445005588905858	1.04594349334726e-45	0.637553767482977	1.55365430836752e-105	0.28364102099115	2.16380101190825e-18	0.340032575314021	3.3627038726341e-26	-0.364137179795848	4.52245113297349e-30	0.284286732479119	1.79959418820722e-18	-0.107779489614326	0.00109356894648397	0.424381684089064	2.65206513780552e-41	-0.311985273565771	4.17918892332073e-22	0.0115783220229697	0.726514885331106
CORO1C	CORO1C	blue	0.242519528123705	1.02809618750325e-13	-0.451974999601365	2.89306327894106e-47	0.877504486192682	1.24387727414049e-293	-0.528310437596469	6.51854387439536e-67	0.0905371789304233	0.00613378510909491	-0.385621202147019	8.21498102583866e-34	-0.447829728865611	2.46870354417628e-46	0.675177219668154	8.74897870026905e-123	0.436207450890062	8.62008312679544e-44	0.445480059022044	8.21436999357324e-46	-0.187092253810847	1.18387056694599e-08	0.453700355021124	1.17492127665547e-47	0.00197248332046737	0.952486898921374	0.375604319055943	4.94024637400551e-32	-0.424680589410106	2.30093943422507e-41	-0.0931938827869824	0.00478283892126345
CLDN7	CLDN7	blue	-0.242511262038473	1.03013129488802e-13	0.301524558504173	1.09683537535231e-20	-0.431488765282941	8.71242651043547e-43	0.364144384201531	4.50989257846683e-30	0.174937116187754	1.00647243866312e-07	0.193889810915304	3.35626499806621e-09	0.298647782845003	2.63260240614072e-20	-0.196617918949745	1.99762190112015e-09	-0.0639376873468639	0.0531889529581982	-0.0671105796275962	0.0424034114630691	0.279322778600753	7.3306816923451e-18	-0.176517127584379	7.68308497229106e-08	0.147698332625107	7.24907188396306e-06	0.0212803075436105	0.52028886934715	0.265930240654624	2.8180243612005e-16	0.174425212116278	1.09791337437406e-07
TUBG2	TUBG2	blue	0.242054456837973	1.14895825781283e-13	-0.386270532723793	6.26795958810637e-34	0.651773659372346	9.14318496073817e-112	-0.23833977586838	2.76846130031751e-13	-0.140202620708617	2.07906430829866e-05	-0.0673971879540668	0.0415273024764453	-0.0187485005467443	0.571123722769133	0.318671628057986	4.82788209053111e-23	0.23689637919874	3.88074363351922e-13	0.266205119617348	2.6199940987615e-16	-0.330569972067092	9.04009770973471e-25	0.325722537211752	4.66979282480579e-24	0.0620663782107972	0.0605610117086186	0.52840630229826	6.11238732112594e-67	0.16670820928656	3.94927821151199e-07	0.208464744968312	1.92379264127662e-10
TIMP3	TIMP3	blue	0.241578372295523	1.2871027832792e-13	-0.314161458799195	2.08274595911522e-22	0.822767206395674	3.09209092658005e-226	-0.454146491879714	9.29927738537478e-48	0.187544276267582	1.09023258561227e-08	-0.494441713909826	1.40358515584302e-57	-0.540705347371395	1.33719786569314e-70	0.690677140378878	1.16032085775911e-130	0.340063177398343	3.32647747180454e-26	0.35263475796608	3.50420151292453e-28	-0.304763690173893	4.04446418941769e-21	0.464114087138901	4.56796873575099e-50	-0.0636649441860607	0.0542144114104449	0.372191323315915	1.9314400348458e-31	-0.356993165672059	6.884192943693e-29	-0.0309512706676523	0.34969132247425
GNAO1	GNAO1	blue	0.240650936694724	1.60459674163277e-13	-0.550592818881725	1.18049924382733e-73	0.830287809597384	5.08447265178383e-234	-0.505237699255026	1.92968457809922e-60	-0.0972417788637451	0.00323557495427534	-0.434838546388224	1.69274904074065e-43	-0.43109296990129	1.05605398277801e-42	0.508643393223709	2.29743244688828e-61	0.224911298972246	5.88527620265537e-12	0.26014088887477	1.28209007710505e-15	-0.426388182822753	1.0194193690501e-41	0.316923261320141	8.53412182077388e-23	-0.0517986451400861	0.117403680599746	0.454333934227133	8.42819302617534e-48	-0.347295172602662	2.48582310865953e-27	-0.182292465862329	2.80463341620133e-08
RBFOX2	RBFOX2	blue	0.240477606682877	1.67192512716439e-13	-0.239293255884609	2.21216006685159e-13	0.821805158004968	2.87968635870745e-225	-0.459944945082236	4.31215380358591e-49	0.315541811890047	1.33500618601885e-22	-0.481280563651682	3.1641820397884e-54	-0.568467983002387	1.92297731008788e-79	0.798311941143311	2.82835367268431e-203	0.303390125235252	6.18389593721938e-21	0.332208068086376	5.15547072594444e-25	-0.258841180318214	1.79230193948928e-15	0.266360859241726	2.51394086862796e-16	5.30046158138564e-05	0.998722473150398	0.401510735957985	9.18233596750515e-37	-0.320824631660558	2.3814429630536e-23	0.122681465636127	0.000199242439148406
EEF2	EEF2	blue	-0.240131015019649	1.8149708840287e-13	0.410745345055786	1.48707310119679e-38	-0.456283914089792	3.01847593941269e-48	0.244655602947463	6.15216188440552e-14	0.306995565619128	2.0189666494459e-21	0.481661413782031	2.54256895849535e-54	0.202119604268419	6.85786626938836e-10	-0.12460524266094	0.000157609014400655	-0.203828473838628	4.8894926573292e-10	-0.227719560967443	3.15485305035132e-12	0.313272593060231	2.76999229740697e-22	-0.291483615060856	2.23261300334622e-19	0.0769784875793394	0.0198700393319532	-0.413473840478344	4.28970256300528e-39	0.17343370972306	1.29838070824695e-07	0.161572726792736	8.96739169398767e-07
ACSM1	ACSM1	blue	-0.239906732014264	1.91386445297532e-13	0.479504885779809	8.74096926513753e-54	-0.479343849011029	9.58192734884464e-54	0.48415639978523	6.02588416937613e-55	0.180762452010425	3.67455624114743e-08	0.177384124345266	6.61818293338899e-08	0.305135161116109	3.60430753429598e-21	-0.251834608308669	1.05637629630861e-14	-0.131950896821002	6.24282727522302e-05	-0.194079487664017	3.23812456031587e-09	0.253749958922856	6.53945074462861e-15	-0.194727036704688	2.86447703366823e-09	-0.0192395356593682	0.561082535654118	-0.344031704955455	8.08135808537877e-27	0.17547398924661	9.18490115928456e-08	0.118943874540485	0.000311170350107478
LTBP3	LTBP3	blue	0.239509758900044	2.10201824019772e-13	-0.387834897503831	3.25841873466581e-34	0.614769974544797	3.27984410171164e-96	-0.269905615246834	9.74340597574693e-17	-0.135475667044394	3.93326049103205e-05	-0.124947971774768	0.000151109379871915	-0.111929110385121	0.000694414594130713	0.235953752825309	4.8326214276145e-13	0.377828226039325	2.0141565409632e-32	0.278644761517742	8.86144490689298e-18	-0.170204925769211	2.22694353529986e-07	0.460080651569597	4.01024229653247e-49	-0.020193682046077	0.541818602103592	0.426921364379422	7.89846794079717e-42	0.19267969570138	4.21479783103058e-09	0.138959693092365	2.46345813437474e-05
EFNB1	EFNB1	blue	0.239415385663607	2.1493513153838e-13	-0.53057285717166	1.42028042353209e-67	0.809533647775853	2.13462193360762e-213	-0.388097403567489	2.918636057259e-34	-0.184331587866747	1.94962504017143e-08	-0.308595363215328	1.22248103030826e-21	-0.283850552318033	2.03829313348316e-18	0.415636429806513	1.58834050586472e-39	0.301124507502014	1.23958287997307e-20	0.354096884329664	2.03576676308888e-28	-0.429298138920855	2.51861716546821e-42	0.43957594221487	1.61652970420201e-44	-0.00782484639177481	0.813142793128604	0.711885450380896	2.76328243798416e-142	-0.208239358212476	2.01405762208305e-10	-0.140243713326874	2.06738528886377e-05
FKBP4	FKBP4	blue	-0.239084119858158	2.32392014601518e-13	0.515755823829996	2.49455858628878e-63	-0.519554676850162	2.13136509751389e-64	0.585912095230462	1.9187183903005e-85	0.0870497032789044	0.00842447740745102	0.303898385960656	5.2861905378838e-21	0.454550850393271	7.52090269089883e-48	-0.328138476183691	2.06770543348896e-24	-0.287088503499598	8.04334494459275e-19	-0.217314789701413	3.05031329941175e-11	0.208192598436542	2.03329524314355e-10	-0.215893296127796	4.12259511403661e-11	-0.100641152742904	0.00230469035438962	-0.272767814481384	4.48585065675365e-17	0.205835290869369	3.27400360471862e-10	0.0221546836503494	0.503289870728006
TDRD1	TDRD1	blue	-0.239004157729436	2.36809866295925e-13	0.22562523676225	5.02649827665111e-12	-0.386723722304834	5.18771547459417e-34	0.0139946817761216	0.672465490858787	0.320742105161984	2.44709357860614e-23	0.310339035937762	7.05059426319977e-22	0.0120725450444412	0.715338263125567	-0.0492191133166434	0.136831651207639	-0.113920005449145	0.000555423517772945	-0.159676276852737	1.20617828573771e-06	0.215000112292027	4.9763473543776e-11	-0.272733320407651	4.52823056562122e-17	0.198902030960003	1.28632175033587e-09	-0.348852506335361	1.4092715020372e-27	0.0762736905929138	0.0210320630782592	0.201458045042576	7.81130979644797e-10
SRF	SRF	blue	0.238976224140576	2.38372506224582e-13	-0.398612506788609	3.26139975336372e-36	0.742475682721759	4.80459778310851e-161	-0.374071803270128	9.13074250902651e-32	-0.0668775333282352	0.043127249759462	-0.228426663106813	2.6929595028052e-12	-0.264952358758925	3.6494064738607e-16	0.448908380931333	1.41715356993253e-46	0.271077770271411	7.09970220245155e-17	0.615345545028098	1.94835840617334e-96	-0.315764886147511	1.24214729962492e-22	0.349043674423319	1.31414488990814e-27	0.0184648141742738	0.576963483277259	0.345620945670595	4.55933193346135e-27	-0.211875466472489	9.55116002792848e-11	-0.0531464484885182	0.108150250536946
MRC2	MRC2	blue	0.238856843832485	2.45165525048772e-13	-0.451624756593555	3.47157951009732e-47	0.789965759521674	3.73885974130645e-196	-0.357831234523167	5.01982072211558e-29	-0.131313779662793	6.77822161814502e-05	-0.215159898288565	4.81187204038375e-11	-0.238441352310554	2.70321113814776e-13	0.370171947181038	4.29443521362002e-31	0.521349986510026	6.59242979722275e-65	0.388923044510598	2.06286306343787e-34	-0.224030651316222	7.14405248607955e-12	0.548059802105292	7.31514691952146e-73	-0.0848474460154083	0.0102384408680633	0.418297666996746	4.6304263038199e-40	-0.0823566791244119	0.0127014077105072	-0.0270782147407344	0.413289607075053
PDE7B	PDE7B	blue	0.238664883509907	2.56488558309771e-13	-0.442708143207342	3.35174704317368e-45	0.769533569391223	5.16393511161728e-180	-0.488456692650348	4.89951955293747e-56	0.0337269289552705	0.308155451460587	-0.389062139811774	1.94553089801736e-34	-0.413381338964309	4.47520472374352e-39	0.586538507644596	1.15001695327869e-85	0.194636428498742	2.91411749903197e-09	0.25092124292883	1.3259457191231e-14	-0.39620174143015	9.2710945716801e-36	0.309791064954599	8.38517930184932e-22	-0.0178650080247679	0.589402288521117	0.371986021015125	2.09543619057911e-31	-0.359653973384493	2.51735712991949e-29	-0.0836793530519736	0.0113350574106799
GRASP	GRASP	blue	0.23860143923666	2.60342467329846e-13	-0.218926791021483	2.16215238004252e-11	0.562196038422104	2.2652933691838e-77	-0.03758120375531	0.256107345453965	-0.228486432534084	2.65710159482443e-12	-0.096145549171265	0.00360188403180689	0.0139185727386002	0.674144124238856	0.157692324986313	1.63870945271441e-06	0.313540797730602	2.54187902921386e-22	0.575699500989222	6.91856086767827e-82	-0.354922781756086	1.49606906926051e-28	0.558901155077699	2.66404198327022e-76	-0.0370356810857539	0.263078868412444	0.42181058915574	8.94487987427508e-41	0.084791544459854	0.0102886916351986	0.0581795766129992	0.0785849068615671
PNRC1	PNRC1	blue	0.238461743826374	2.69029509444739e-13	-0.242804171329815	9.60373825673062e-14	0.437247109527667	5.1525633671541e-44	-0.410148824585146	1.94852436858013e-38	0.269670429626361	1.03803595764108e-16	-0.152975622792073	3.34496137360883e-06	-0.357787070918688	5.10418742895324e-29	0.544119401363737	1.21094252779889e-71	0.25459216572874	5.28939937341392e-15	0.478012329828748	2.04405831437751e-53	-0.172869448334437	1.42779657339896e-07	0.0913316283167097	0.0056976761291681	0.204431473992822	4.33622868738321e-10	0.129794207883775	8.23553256723189e-05	-0.241347416728947	1.3598644990996e-13	0.149073597704544	5.94082141074538e-06
ILK	ILK	blue	0.238084490452553	2.9393454313594e-13	-0.295184394482244	7.45593372672534e-20	0.812348945286273	4.82753440319434e-216	-0.354207626300067	1.95349972615597e-28	0.129484078937151	8.56721687587074e-05	-0.377284017734526	2.51029606161271e-32	-0.392319679253419	4.89696052658423e-35	0.631870383350202	3.89580151288443e-103	0.230775717019701	1.58561223740074e-12	0.319855276803527	3.27591898928175e-23	-0.310599997233962	6.49106707687294e-22	0.256245711568575	3.47960034650854e-15	-0.0271392125714245	0.412237785210146	0.334508846451486	2.32910062844816e-25	-0.317211606572396	7.77086601814065e-23	-0.0259946803194825	0.432236627362813
GPX3	GPX3	blue	0.237928908654991	3.0485177014194e-13	-0.422352195454895	6.92997917435331e-41	0.718052972753725	7.25508551537002e-146	-0.286696066717711	9.00869281246259e-19	-0.119518567697758	0.000290793526093094	-0.19488905591293	2.77775497877615e-09	-0.20540401022442	3.56995469336305e-10	0.406410611064941	1.04679360615438e-37	0.278348282529013	9.62601756050868e-18	0.382809285271431	2.63217225324362e-33	-0.448441342040158	1.80258104941067e-46	0.37169858024222	2.3484705603103e-31	0.0906238007598331	0.00608481831874557	0.466086667128879	1.56209572231492e-50	-0.282778724526559	2.76555261502434e-18	-0.175656692186859	8.9028089953502e-08
ZNF121	ZNF121	blue	-0.237662658373246	3.24464155071853e-13	0.424425134499913	2.59789780058246e-41	-0.503184790681957	6.87989083989477e-60	0.293883330990919	1.09838365900856e-19	0.349958528084395	9.39946833855406e-28	0.386911750043482	4.79572635384552e-34	0.263300706053487	5.63387154341231e-16	-0.106730535341615	0.00122362653162922	-0.0483027680064788	0.144300032753231	-0.0933688188718476	0.00470411913777907	0.409964160542506	2.11832638535601e-38	-0.273831592183842	3.35442170006512e-17	0.0444419382341686	0.17922382589595	-0.290582713200478	2.90875820993822e-19	0.464194336901458	4.37344635511685e-50	0.631617861619637	4.96634332598588e-103
PAK1	PAK1	blue	0.237269980098136	3.55666239482643e-13	-0.208636925843247	1.85750656282615e-10	0.52318023473378	1.97863347370098e-65	-0.347088446100463	2.67968711361747e-27	0.240830178508978	1.53777013272527e-13	-0.196339192225926	2.10709854838119e-09	-0.284881983484915	1.51775424158505e-18	0.548773844634077	4.38131701697033e-73	0.384964165368043	1.0794751853735e-33	0.213317559600494	7.07815661912993e-11	-0.0979723822025401	0.00301061682650649	0.158830083574323	1.37523326750067e-06	0.096406837404275	0.00351130888805242	0.424414890663522	2.61056844367775e-41	-0.0750589871680449	0.0231738265956583	0.223068949529828	8.81998800492741e-12
ZBTB4	ZBTB4	blue	0.237256535226066	3.56785080433919e-13	-0.197505103221471	1.68474015958028e-09	0.682324771003207	2.34581246789939e-126	-0.29829711927113	2.9271330542812e-20	0.0907768339227221	0.00599916803183683	-0.541394628418358	8.25218975367342e-71	-0.532712061515033	3.3266931271717e-68	0.521775393015824	4.98704073529176e-65	0.173668175130862	1.24800445857287e-07	0.239916269604466	1.90955344040383e-13	-0.395485162712066	1.26262964651984e-35	0.290950759786392	2.61107670535958e-19	-0.0258000283351455	0.435692815098913	0.461793383389952	1.59990012055104e-49	-0.340803727715282	2.55852343430683e-26	-0.148046174689772	6.89435021557312e-06
EGFLAM	EGFLAM	blue	0.237010747984146	3.77857579209418e-13	-0.415745169925728	1.51065098001006e-39	0.743500608125684	1.01630839076746e-161	-0.407319714864527	6.96860542370735e-38	-0.144027706648729	1.22238911093563e-05	-0.292828783515312	1.50138363912571e-19	-0.338511182209341	5.75292423022389e-26	0.353777848463276	2.29244280055485e-28	0.440135717352685	1.22176690988085e-44	0.311427684011974	4.99095879976011e-22	-0.200156942022231	1.00774782414817e-09	0.578193432617939	9.61516696078799e-83	-0.145091599367427	1.05196424227905e-05	0.226901445432387	3.78649292996527e-12	-0.273423633316046	3.75052144670436e-17	-0.175829142408583	8.64424160327083e-08
TAF1D	TAF1D	blue	-0.236638342752792	4.12130385516257e-13	0.237653320834394	3.25173966645781e-13	-0.463766605746584	5.51441110302513e-50	0.186963147266365	1.21201782066299e-08	0.130746077661234	7.29155989930217e-05	0.675589143518133	5.48102032872584e-123	0.373035900118164	1.38042054426826e-31	-0.222150481839636	1.07766927237378e-11	0.0169983921668805	0.607589005572166	-0.0491109089377334	0.137697714893206	0.422171171785415	7.54747833785641e-41	-0.172026056942257	1.64472363740749e-07	-0.0666977303414021	0.0436928149297494	-0.305185398127079	3.54853510821777e-21	0.505654325405153	1.48929871317062e-60	0.565182039936966	2.36924858377269e-78
P4HTM	P4HTM	blue	-0.235212109771711	5.73917037898004e-13	0.479351021102106	9.54281709949542e-54	-0.564763078621995	3.25678314444633e-78	0.602363178644979	1.90504131617947e-91	0.108895544522149	0.000969294401418281	0.507707906489255	4.13198805423074e-61	0.610656842408662	1.31425923021212e-94	-0.378488607429919	1.54100027747005e-32	-0.159864532852796	1.17138042724876e-06	-0.241181455828287	1.41462647570167e-13	0.273612235004381	3.56198463860298e-17	-0.261902731534117	8.11699744407208e-16	0.026757981721959	0.418837551157754	-0.296897354672351	4.46334356131251e-20	0.544336465930438	1.03848173905496e-71	0.327836428302905	2.29032684195907e-24
CCDC88A	CCDC88A	blue	0.235202361302411	5.75213236986471e-13	-0.295405451688684	6.97957521250044e-20	0.763598568007227	1.23348564266009e-175	-0.489151959106646	3.25448928347858e-56	0.250640166181189	1.4217461578277e-14	-0.416423751598728	1.10425790938046e-39	-0.553102704061662	1.90729237540434e-74	0.718622854262852	3.3490659424193e-146	0.521966477008955	4.39891091381524e-65	0.326514716951602	3.57796384431579e-24	-0.176820058006554	7.29342832972406e-08	0.378585158163802	1.48176069543516e-32	-0.0584321778593174	0.0772941612252527	0.343702101971882	9.09620319856886e-27	-0.356995632117154	6.87780658298397e-29	0.0813801496960909	0.0138016189205655
NLGN2	NLGN2	blue	0.2351920573798	5.7658641080612e-13	-0.358761202955866	3.53184280625443e-29	0.620160962588248	2.39244945500474e-98	-0.318834380210784	4.57765458273935e-23	-0.0921835824461997	0.00526120459973843	-0.177299579625312	6.71539297794044e-08	-0.196555070227339	2.02181348369919e-09	0.29155872926612	2.18381228762297e-19	0.412387402505573	7.04702879630326e-39	0.33529836011658	1.77050476844477e-25	-0.102072341668015	0.00199188358861808	0.497125836211828	2.78793553564514e-58	-0.0522061572437724	0.114542675231261	0.342129925923883	1.5961428537525e-26	0.117584932254397	0.000364783844991602	0.140502090775786	1.99536784174988e-05
PRKCB	PRKCB	blue	0.235027546838378	5.98950400652317e-13	-0.481071054002444	3.56832744610756e-54	0.839217596659334	8.92094729857768e-244	-0.50339898179108	6.02773340835561e-60	-0.0391161382050321	0.237182794679407	-0.397738346007196	4.76828181002631e-36	-0.466540153769492	1.21938646195184e-50	0.557965760898856	5.33633430121853e-76	0.475213921405737	9.93837527385543e-53	0.308234846047617	1.36918063567101e-21	-0.311587031319617	4.74427141148355e-22	0.375404187644229	5.35384457180759e-32	-0.114063663558687	0.00054646928603394	0.395517824945366	1.24499818472461e-35	-0.395779996998796	1.112044947981e-35	-0.169277129405678	2.59553205352426e-07
ITM2C	ITM2C	blue	0.234189818004487	7.26697980041122e-13	-0.0155726903499199	0.638038980965374	0.559513577620435	1.6884554838785e-76	0.157101539049309	1.79398741151383e-06	-0.141445304297345	1.75219144940727e-05	-0.219454328171705	1.93072837016934e-11	0.00934831366226006	0.777639535970517	0.220177201978126	1.65252273623843e-11	0.200150420086515	1.00903106215659e-09	0.215371668162543	4.6020470148657e-11	-0.349036942699906	1.31738401775668e-27	0.269081823181274	1.21597021787817e-16	-0.211064251631169	1.12941489490385e-10	0.367211971560164	1.37130763537292e-30	-0.0874370546468222	0.00813692314454111	-0.103801915614061	0.00166595432825093
SERPING1	SERPING1	blue	0.234170604618321	7.29920996435742e-13	-0.54493545532233	6.79232983531257e-72	0.79492682854005	2.39724539604009e-200	-0.419980576599419	2.11155976341701e-40	-0.173650064105664	1.25182745331366e-07	-0.165851727257015	4.5360703360821e-07	-0.250550539766542	1.45369978390952e-14	0.377786381788936	2.04857941425337e-32	0.631345059555027	6.45408572581316e-103	0.422425083879648	6.69575397935682e-41	-0.201022532640905	8.50817774257754e-10	0.561689787862199	3.31416157509259e-77	-0.104528390767833	0.00154428191330693	0.340546218692738	2.80326105174419e-26	-0.215736263244216	4.26154913000874e-11	-0.125018541872046	0.00014980272281981
SACS	SACS	blue	0.23405671616288	7.49315222501477e-13	-0.236211177174858	4.55204595709431e-13	0.572981651868653	5.83005194686606e-81	-0.454291625016513	8.61744071753249e-48	0.210500389839884	1.26847278991599e-10	-0.341129286066085	2.2791742584298e-26	-0.502203264007386	1.25956517015257e-59	0.567028594665494	5.797373615526e-79	0.311243371574564	5.29213255926787e-22	0.327287874558433	2.7569015165916e-24	-0.0696449422602863	0.0351725895904639	0.224534593557444	6.3946652182656e-12	-0.0949955620852879	0.00402627345152461	0.0767411081330131	0.0202550068830606	-0.353385044776004	2.65284668119008e-28	0.0213867949640919	0.518202929418389
ANTXR1	ANTXR1	blue	0.233541235827838	8.43601142584761e-13	-0.37472924903905	7.01847841519802e-32	0.768534986729654	2.87602276890277e-179	-0.534802142781624	7.97530852066607e-69	0.242145990434326	1.12411777576404e-13	-0.327182731699401	2.85651611944015e-24	-0.468343325553633	4.53762633757194e-51	0.702375537656454	6.03995194909387e-137	0.41904348450224	3.27137696926035e-40	0.317133757864473	7.97001820534211e-23	-0.133690187985972	4.97740447636938e-05	0.335583100598978	1.60347234669011e-25	0.116975554854242	0.000391524216372812	0.401158001657379	1.07210819242004e-36	-0.321440155426892	1.94373228324782e-23	0.0381672302836091	0.248762104579148
ITGBL1	ITGBL1	blue	-0.233467225628086	8.58059292010146e-13	0.0492503757452723	0.136582210804635	-0.0461893605379313	0.162709785872102	-0.0811197902084577	0.0141087885931924	0.196278988884011	2.13149992755454e-09	0.035526605387159	0.283041016878229	-0.0534533046898707	0.10612625922989	0.0529051322690927	0.109763273698975	0.333761546233423	3.01712286739492e-25	0.0374542662021975	0.257717996326106	0.391921946892218	5.80011388165761e-35	0.238018678524622	2.98504990083298e-13	-0.0490173579633576	0.138449888728805	-0.167079227320179	3.71844176429296e-07	0.0300399030859747	0.364069125785646	0.109233012943361	0.000934371057342601
TIMP2	TIMP2	blue	0.23228384177663	1.12506948170981e-12	-0.483721598929218	7.75095730855008e-55	0.877734318794646	5.57962565868862e-294	-0.49862856973355	1.12085628202566e-58	-0.0361897071796002	0.274146662612615	-0.323137872943785	1.10737403908458e-23	-0.393501994671314	2.95674014376781e-35	0.531293148851152	8.72226190003696e-68	0.469465425148853	2.44552938146832e-51	0.387689829786973	3.46273068173456e-34	-0.203362267930714	5.36382643680493e-10	0.553258337652354	1.70257627381371e-74	-0.0887246253556143	0.00724306490369211	0.338581084132088	5.61309634349268e-26	-0.295820400956459	6.16508077397503e-20	-0.109368824181938	0.000920647804692882
CLIC4	CLIC4	blue	0.232220037097912	1.14157656145869e-12	-0.335785342576392	1.49440134678234e-25	0.839324078114239	6.76848497463628e-244	-0.50877592066355	2.11380764018183e-61	0.205814787766654	3.28751495394646e-10	-0.45102252110696	4.74724273475956e-47	-0.538609333572811	5.76321731314773e-70	0.733802197461839	1.8396438800107e-155	0.345226906359762	5.2561672392705e-27	0.40554507037851	1.54028499631119e-37	-0.214155888129187	5.9407564307245e-11	0.384005830066367	1.60592323685709e-33	-0.0118137742583359	0.721182822579475	0.267146184491328	2.04025936800103e-16	-0.495586398062909	7.05736487311563e-58	-0.0940905214546342	0.00439159139534176
SFXN2	SFXN2	blue	-0.231958087204944	1.21186870056208e-12	0.652929039642073	2.75469666264336e-112	-0.516644262205391	1.40718526909313e-63	0.593823401709492	2.75019371344467e-88	0.272937999125707	4.2824099890006e-17	0.274467971691993	2.81733675855676e-17	0.275324346997005	2.22611592557954e-17	-0.221181325427512	1.33012169767599e-11	-0.195165750182651	2.63551914743248e-09	-0.225585228194421	5.07119644986027e-12	0.251356847309793	1.18986984118513e-14	-0.344459926390179	6.92858749102208e-27	-0.12504005001531	0.000149406600177629	-0.251176169492516	1.24455960670939e-14	0.245546403560025	4.95902765035866e-14	0.229564631282213	2.08501371560937e-12
CD59	CD59	blue	0.231739736061342	1.27368728330151e-12	-0.41069043349114	1.5245681588136e-38	0.742174606977643	7.57219676982452e-161	-0.256862756997154	2.97388782950754e-15	-0.0253416569387602	0.443894090922543	-0.264801084826924	3.79795317069916e-16	-0.213952069837652	6.19965017582639e-11	0.499235687623574	7.74658547242762e-59	0.38698512891809	4.65084824526239e-34	0.410928062838044	1.36877656593398e-38	-0.351869619179985	4.65075650573247e-28	0.369926473763855	4.73066697641986e-31	0.0816900575146258	0.0134436900828512	0.448899093071426	1.42395484699208e-46	-0.372801630855876	1.51536133137092e-31	-0.173468760026064	1.2907270203802e-07
SYT11	SYT11	blue	0.231734773061036	1.27512769615277e-12	-0.407610808651393	6.11570235763512e-38	0.866769341327903	4.15161672883446e-278	-0.492800208737406	3.74508179711982e-57	0.0939213975540677	0.0044630945971321	-0.28110399031606	4.44309877961185e-18	-0.394061751090097	2.32683086208381e-35	0.642985601037953	7.08860340139602e-108	0.493780051387268	2.08603060195e-57	0.380774429006928	6.07024456861376e-33	-0.182946796725422	2.49685670767281e-08	0.480767690851027	4.2460894184699e-54	-0.0693022786958738	0.0360842212323829	0.271175230386272	6.91480061476108e-17	-0.347458945125398	2.34215477179944e-27	-0.0581585409639999	0.0786931803377186
SOBP	SOBP	blue	0.23107399068655	1.48186087960537e-12	-0.230185010980442	1.81250886783306e-12	0.401928000401893	7.64282027093532e-37	-0.337118065361865	9.38186392525997e-26	0.134439394222721	4.5107958616768e-05	-0.126929139016898	0.000118210531861579	-0.177558031834636	6.42248370713541e-08	0.380069747459507	8.0961815134346e-33	0.0464324709017153	0.16050615855227	0.0736925316128546	0.0258067722311023	-0.201128663292185	8.33297690464985e-10	0.0502668569861424	0.12866119799183	0.296529532858623	4.98468719225511e-20	0.158092926711563	1.54084664355838e-06	-0.120083902862118	0.000271971736811024	0.0443777999404701	0.179852808574493
CTTNBP2	CTTNBP2	blue	0.230974532700831	1.51569487231344e-12	-0.441005265802155	7.90045822008833e-45	0.759399914551065	1.2918569857137e-172	-0.515016191286688	4.01264291501929e-63	-0.00522852236366525	0.874502280261375	-0.376199574058055	3.88820603973669e-32	-0.502421881439648	1.10102330636128e-59	0.515576826014995	2.79898077968413e-63	0.324323807982373	7.45904794765854e-24	0.228421075778168	2.69633566385462e-12	-0.299966151489599	1.76465056505864e-20	0.377431323029349	2.36514326695539e-32	-0.0506775074843797	0.125564121793808	0.398267782562083	3.78890695866257e-36	-0.356119814830458	9.55775748609049e-29	-0.126685337592634	0.000121860381831251
TLN1	TLN1	blue	0.229736503422295	2.00573869447034e-12	-0.334887818245774	2.04205269406808e-25	0.827154945063132	9.87737932708835e-231	-0.489201752201938	3.1604058012008e-56	0.206992394851028	2.59321363292706e-10	-0.486160863050954	1.87905686372265e-55	-0.545423864019121	4.80177277536872e-72	0.703814733879356	9.69777378702547e-138	0.298309869092223	2.91587549405149e-20	0.359483002703473	2.68623021040608e-29	-0.284636638935296	1.62821789236736e-18	0.330727185023876	8.56700525316168e-25	0.0448543222166471	0.175218670316316	0.338222265628224	6.3683560611041e-26	-0.381950991273068	3.74708515815637e-33	-0.0551351358533203	0.0955603437067727
C1QTNF1	C1QTNF1	blue	0.229713994763094	2.01595022439858e-12	-0.592178132430996	1.08952391698063e-87	0.786998774568791	1.06285086123381e-193	-0.421469651975463	1.05013579681439e-40	-0.274042413318404	3.16617988277483e-17	-0.266852797148026	2.20593911655675e-16	-0.238694420110594	2.5471350377696e-13	0.314851775435402	1.66788885693973e-22	0.327174815104822	2.86415896943458e-24	0.34822267087181	1.7735538888336e-27	-0.359796179017508	2.38494081165501e-29	0.560273870484872	9.57289298413239e-77	-0.0891363816722847	0.00697637902543414	0.386392820857232	5.95623200696161e-34	-0.231797162509395	1.25713587699287e-12	-0.224033652318235	7.13934517945502e-12
SEMA4C	SEMA4C	blue	0.229356753848715	2.18500313150149e-12	-0.274326296459113	2.92904786284242e-17	0.522966779251464	2.27765662791031e-65	-0.279777616313457	6.45306512230254e-18	0.115041754194001	0.00048898389554289	-0.117465736357853	0.000369876324049802	-0.252317109947057	9.36515804413093e-15	0.385656967176965	8.09361668785072e-34	0.323339718351015	1.0354762703453e-23	0.4273256976559	6.50696831783293e-42	-0.160279721454555	1.09801174380716e-06	0.341366868226608	2.09457934508158e-26	0.168108829698112	3.14392511657544e-07	0.469485131538886	2.41907492423277e-51	0.11313723931535	0.00060665765185832	0.24577001251168	4.69715307864951e-14
F8	F8	blue	0.229264064268659	2.23108649664958e-12	-0.120454215824244	0.000260267462210448	0.564021908077009	5.71151537756365e-78	-0.333669263504887	3.11495777350378e-25	0.242022788451554	1.15767722775379e-13	-0.424895081130389	2.07781403735075e-41	-0.488014654388977	6.35185881200207e-56	0.55543443463153	3.4586203363089e-75	0.295580056366826	6.62465899223171e-20	0.138069104938368	2.77941726325914e-05	-0.178317144776285	5.63184948864509e-08	0.375158970684026	5.90766318034676e-32	-0.0794532983689191	0.0162213863488434	0.134460142947893	4.49848265884484e-05	-0.39351130946928	2.94498676147779e-35	-0.0993352540315401	0.00262865737842211
TPM1	TPM1	blue	0.229096043942968	2.31706123150228e-12	-0.425793182167619	1.35449212839729e-41	0.839143258930601	1.08162881069147e-243	-0.380250922062414	7.51887406559126e-33	-0.064948977854465	0.0495268619279187	-0.282793935242764	2.75362869133815e-18	-0.28856443470489	5.24333407022049e-19	0.515468329900598	3.00120545873623e-63	0.148791043925086	6.1896791195974e-06	0.322706925205185	1.27780844520322e-23	-0.459045267457307	6.97146577180956e-49	0.292130769821529	1.84512292475647e-19	0.0777041993874535	0.0187324039243162	0.384970526134138	1.07662815369477e-33	-0.337006568301639	9.75532079248483e-26	-0.140102529377634	2.10777444512112e-05
ASPH	ASPH	blue	0.22900656384504	2.36416282624408e-12	-0.439813388262371	1.43559851565635e-44	0.692875376654894	8.06969089853412e-132	-0.591493316191106	1.92787030933135e-87	0.176011681460784	8.37845938041457e-08	-0.28799596793662	6.1845989176603e-19	-0.476060535603171	6.16878127279904e-53	0.657065260026455	3.59690939476224e-114	0.323778406641734	8.94747721244897e-24	0.313553579177889	2.53148432416415e-22	-0.146627191885375	8.45414220529976e-06	0.283428634075303	2.29878941560238e-18	0.0968851313997593	0.00335085172335414	0.429154639729282	2.69925487982667e-42	-0.342160265208938	1.57896416017211e-26	-0.00543014410156059	0.869705225492124
EDNRA	EDNRA	blue	0.228927934550626	2.40632561510081e-12	-0.413210733849123	4.83846396738282e-39	0.875328926640413	2.27074447356507e-290	-0.463952126023824	4.98712965279299e-50	0.0539156333025153	0.103133546674314	-0.386144521689302	6.6061043873068e-34	-0.46462811757171	3.45603903078235e-50	0.630654229639001	1.25170295020662e-102	0.297703361183548	3.50173949654809e-20	0.317640981209616	6.75765995245854e-23	-0.382175962045757	3.41613430961495e-33	0.367754246058742	1.1095634828735e-30	-0.00816345221600479	0.805215831991553	0.417326080913784	7.27141440459572e-40	-0.426455655246794	9.87054639415101e-42	-0.133145165047368	5.34516135601139e-05
IGF2BP2	IGF2BP2	blue	0.228910388615592	2.41583413945477e-12	-0.411937330360072	8.65128124492178e-39	0.556144285405597	2.05114189388467e-75	-0.369828530071493	4.91673417082112e-31	-0.0457156168156509	0.167069283774843	-0.171776580121513	1.71476884084749e-07	-0.222664053832263	9.63553274191163e-12	0.367509447033267	1.22094956171205e-30	0.450968891379429	4.88125572998477e-47	0.369779224071436	5.01312899856172e-31	-0.0742866756577837	0.0246317871985563	0.370668687669352	3.52996730088877e-31	-0.131110834639225	6.95768041240718e-05	0.396002237320347	1.01044274842582e-35	-0.0657545268338404	0.0467630682422615	0.0729614036300538	0.0273188054906301
SLIT3	SLIT3	blue	0.228789942737595	2.48210676139328e-12	-0.433300744782072	3.59945840851736e-43	0.740062539483272	1.80893782040467e-159	-0.51506475028207	3.88949238928515e-63	-0.0196328102121881	0.55310246534613	-0.351732498895885	4.89236606439218e-28	-0.40959317244069	2.50509636284608e-38	0.476501244564807	4.81010009021153e-53	0.344933652660821	5.84226305170937e-27	0.341847016671715	1.76550412200756e-26	-0.154568278890655	2.63498218268725e-06	0.57140110578563	1.99532655866123e-80	-0.0779158246645479	0.0184115560159454	0.191780445314989	4.98740300786824e-09	-0.28797455289107	6.22313967656337e-19	-0.118071912271761	0.000344650600577969
PRAC1	PRAC1	blue	-0.228471142244255	2.66623005964697e-12	0.439047333086644	2.10475039707347e-44	-0.488081098927538	6.10891202863181e-56	0.46689528679568	1.00413344647872e-50	0.0726759669208372	0.027929497118927	0.551465158995978	6.27597862045054e-74	0.461603682332619	1.77176545400588e-49	-0.350088684476001	8.96103635297561e-28	-0.116953612182552	0.000392520375898466	-0.191122156797873	5.63849263243704e-09	0.223586475930241	7.87531815606675e-12	-0.198622961179382	1.3577754600634e-09	0.195017610923421	2.71076621551253e-09	-0.22016301190788	1.65758645526238e-11	0.359516312995715	2.65247115551408e-29	0.217821554849932	2.73832645895935e-11
AGR3	AGR3	blue	-0.227736258893395	3.14310059284667e-12	0.0544520351932898	0.099745730004382	-0.231551606360009	1.32941902046629e-12	0.0996152153412676	0.00255589418421475	0.173810757061419	1.21829867423264e-07	0.18189004706194	3.0118432960279e-08	0.146949753700338	8.07247228300145e-06	-0.0575417320646308	0.0819222246909401	0.0305293837829633	0.356301744338996	0.0276867467019593	0.402867488536054	0.256298174566051	3.43350337107072e-15	-0.0971897168632766	0.0032521746038019	0.202698790269839	6.11696020001801e-10	9.13184600995626e-05	0.997799027784577	0.11340323461481	0.000588774398093972	0.133687685605293	4.97903688451299e-05
CD81	CD81	blue	0.227177625090809	3.56053570648849e-12	-0.483334843863597	9.69340081085837e-55	0.57597696108998	5.55940971993494e-82	-0.141573096602169	1.72149935483712e-05	-0.351063567483826	6.26132380771453e-28	-0.0451395869719361	0.172487390683027	0.128551071801386	9.6426893955918e-05	0.132909889337093	5.51173106081747e-05	0.145849323630954	9.44664986975783e-06	0.196036910375017	2.23242234112104e-09	-0.311336562080623	5.13767702338499e-22	0.278226693409794	9.95804887005271e-18	-0.0957352614942504	0.00374839737797099	0.360160231133011	2.07656913585096e-29	-0.042482081845963	0.199190217460849	-0.184115250695122	2.02670380209082e-08
MAOB	MAOB	blue	0.226757289170701	3.90994994787346e-12	-0.338350244369714	6.08809463098969e-26	0.660822473822989	6.58255064177389e-116	-0.309168131432979	1.02071817144396e-21	-0.0615096193287571	0.0629109589359302	-0.233510107359559	8.49652874885564e-13	-0.22493900537493	5.84941968394394e-12	0.410869081066932	1.40590447802086e-38	0.160315814722263	1.09184652611086e-06	0.235873768002129	4.92320173054482e-13	-0.285071184914234	1.43764507781121e-18	0.262571218184643	6.81834587993194e-16	0.0104597266817003	0.75202371313587	0.241917576536415	1.18711294112692e-13	-0.301712968894753	1.03535270930013e-20	-0.164722798424848	5.43890045767936e-07
DDR2	DDR2	blue	0.226722468149513	3.94035684605789e-12	-0.394631048695139	1.8227935434745e-35	0.894693911042317	8.20148972096469e-322	-0.528355675861658	6.32363851279938e-67	0.170563770179467	2.09838559573498e-07	-0.408859993873498	3.48731290688299e-38	-0.542960343263079	2.74528752407349e-71	0.730421067216479	2.41006277908891e-153	0.417439447561792	6.89894341779837e-40	0.372164581459524	1.95205860599792e-31	-0.288430216276153	5.45195201743417e-19	0.407315128416933	6.98294752413178e-38	-0.0426806858757548	0.197095935036898	0.311206782212992	5.35402276078013e-22	-0.453842000470296	1.09088910484454e-47	-0.079679031814068	0.0159198675179264
IFITM2	IFITM2	blue	0.22669021069953	3.96873159603983e-12	-0.409409477172954	2.72178079734842e-38	0.490509304654442	1.46029665747263e-56	-0.192336888480283	4.49452682307584e-09	-0.231236450460862	1.42817933520132e-12	0.0397179915565212	0.230038571951731	0.0522792839150145	0.114035123007089	0.1330463857079	5.4145064281357e-05	0.504972183969719	2.27564318901467e-60	0.416765656489947	9.42716494440536e-40	-0.0819065984978129	0.0131984801553447	0.511117992032057	4.82050236663222e-62	0.0400033699542104	0.226704957078942	0.288051062135408	6.08652407054117e-19	-0.00897371164385326	0.786329577236396	-0.070972451317376	0.0318238615193054
LRP1	LRP1	blue	0.226561491253868	4.08396229933605e-12	-0.246627365327275	3.81309089564767e-14	0.519091279447467	2.88205539965864e-64	-0.423323978743616	4.37868712244843e-41	0.298337057579224	2.89201172435234e-20	-0.17205972872468	1.6354838831976e-07	-0.396186897648561	9.33067672272326e-36	0.526981513932185	1.58687876415907e-66	0.391024953976466	8.48891185607153e-35	0.291846254874808	2.00654331987642e-19	-0.0613496537828331	0.0635998873264376	0.274411979843376	2.86097577767492e-17	0.156087570348759	2.09393951237499e-06	0.112818410041774	0.000628757703373649	-0.125599285144664	0.000139446070177736	0.150334434824542	4.94223547280949e-06
IL11RA	IL11RA	blue	0.225754978717152	4.88418479737881e-12	-0.134837174592702	4.28020354713038e-05	0.279389405083784	7.19513189793307e-18	0.116462134231768	0.000415461818279013	-0.357358504425294	5.99942101551477e-29	0.0704091569102991	0.0332099236689408	0.22080681037964	1.44244737169026e-11	-0.116464826406059	0.000415332814783993	0.135610473306931	3.86349880579932e-05	0.102407082549138	0.00192457323691264	-0.146454141605862	8.66593880615456e-06	0.256771884239901	3.04355104170705e-15	-0.190094060005967	6.82358594648918e-09	0.258778086620219	1.82160154722255e-15	0.422191049220149	7.47708792209549e-41	0.199921286198504	1.0551384229128e-09
PCDH7	PCDH7	blue	0.22571474619398	4.92788858107774e-12	-0.358632407219858	3.70832608623928e-29	0.754281638625779	5.12626562960612e-169	-0.365934045730102	2.25531131283948e-30	0.084369302062845	0.0106753845226012	-0.464613214899346	3.48412512770721e-50	-0.471305682922233	8.82948174820133e-52	0.600593972963168	8.75581035647175e-91	0.20392051581074	4.80080132675079e-10	0.314029560325354	2.17290008719294e-22	-0.441515044368541	6.11500708152949e-45	0.222617969162645	9.73290623243286e-12	0.0218767646394315	0.508661035624695	0.662492859281535	1.090981055888e-116	-0.367897038263977	1.04930537037506e-30	-0.0927273113945023	0.00499864559815957
GPX8	GPX8	blue	0.225513758083656	5.15201395828063e-12	-0.407627920466241	6.06892175249813e-38	0.773358360274193	6.62318047649857e-183	-0.421402795713307	1.08367297618459e-40	0.0554464191603338	0.0937002454978865	-0.295794860842998	6.21238359082785e-20	-0.302840645819457	7.32410378927761e-21	0.579234829360593	4.19644900491914e-83	0.464923803197108	2.94305995035082e-50	0.2318906672436	1.23063579565724e-12	-0.134762894513556	4.32239773543319e-05	0.384005437547051	1.60618410258736e-33	-0.111696101010188	0.000712640034435179	0.332250696675909	5.08044034674872e-25	-0.352307851354358	3.95507203288356e-28	-0.0930453355958046	0.00485061622071558
RGS10	RGS10	blue	-0.22543710151576	5.24009717611328e-12	0.324897615976001	6.15709952984522e-24	-0.525454085996052	4.39075055983783e-66	0.314351571554677	1.95926898871906e-22	0.0991322996569927	0.00268258275352601	0.629131386079268	5.35863818006744e-102	0.47408913690148	1.86890105705582e-52	-0.325984138650344	4.27701254587412e-24	-0.0555037583173798	0.0933607941329438	-0.233855396823563	7.84840857809502e-13	0.373845905275615	9.99323618044371e-32	-0.228349058852643	2.74022482841e-12	0.130497139111942	7.52805006333279e-05	-0.440021985660948	1.29333715865406e-44	0.317620652872266	6.80253949270157e-23	0.206494173119476	2.86749584839399e-10
NUDT9	NUDT9	blue	-0.225365123993124	5.32414444135856e-12	0.48128746386405	3.15167573686132e-54	-0.486325901985035	1.70655983361595e-55	0.308653874314553	1.20018338820922e-21	0.403459046763861	3.88903760391339e-37	0.30242439382488	8.32382980622951e-21	0.230908087498178	1.53871884879557e-12	-0.062941183507652	0.0570156989969273	-0.228372976254767	2.72557186828926e-12	-0.224998837298609	5.77271528795624e-12	0.246636109997199	3.80497427685428e-14	-0.269090719101669	1.21306965766266e-16	0.239646716782503	2.03514009842593e-13	-0.363269733452873	6.3177162958442e-30	0.154166603412483	2.79903192006907e-06	0.261845842438896	8.23813703128518e-16
FAM117B	FAM117B	blue	-0.225160461605643	5.57039998070237e-12	0.546837820275962	1.7537152947381e-72	-0.525666588701937	3.81225018240599e-66	0.235425665597571	5.46229347393061e-13	0.482095456716508	1.98093818484411e-54	0.171897207463015	1.6805483306357e-07	0.11129239351844	0.000745271102300225	-0.0138704751987401	0.675205782547034	-0.203201139309811	5.5379628389929e-10	-0.248366058647281	2.49210415169581e-14	0.310170246639449	7.43760057877192e-22	-0.314239227269448	2.03133301171953e-22	0.186421199805445	1.33741806198558e-08	-0.268254612887756	1.51775124017637e-16	0.220189253899749	1.64823389380852e-11	0.367386854505061	1.28082496679442e-30
FNBP1	FNBP1	blue	0.225001649700753	5.76913411727702e-12	-0.290841459045448	2.69619558947336e-19	0.771941408176333	7.92521077396631e-182	-0.455983724675296	3.53693610833969e-48	0.170711459603024	2.04758167203244e-07	-0.322320217356958	1.45267747399685e-23	-0.404246810476483	2.7433180468444e-37	0.652949332282438	2.69713251645265e-112	0.349274506581099	1.20772069361917e-27	0.329699284182438	1.21678190123382e-24	-0.212909345994848	7.70640704042943e-11	0.264666240129413	3.9353717384662e-16	-0.0369958867228	0.263592490854224	0.286399088460182	9.81434742172948e-19	-0.217131867271514	3.17124979548188e-11	0.152851988874446	3.40714606763724e-06
ITPR1	ITPR1	blue	0.224240977956619	6.82138121472815e-12	-0.333857963094661	2.91815203740573e-25	0.626084799082479	9.59434728500076e-101	-0.529653842293174	2.64117898899746e-67	0.281531489902148	3.93785154488281e-18	-0.354304004178548	1.88458864415227e-28	-0.558409001377121	3.84060757140368e-76	0.665766669664178	3.11351537211438e-118	0.126860698506015	0.000119224599363119	0.187431993551435	1.11279817060081e-08	-0.329115828694917	1.48405537438678e-24	0.0953774078292433	0.0038805796075646	0.190653002460957	6.15214712793998e-09	0.175065404520297	9.84736258147513e-08	-0.442055024154903	4.65954887864131e-45	-0.0445200235385341	0.178460275550336
STX2	STX2	blue	0.224001823508373	7.18942612088041e-12	-0.366562204466146	1.76652317706581e-30	0.745460228832506	5.10660442829819e-163	-0.466105780850598	1.54588493106643e-50	0.0579621983438539	0.0797096386530466	-0.270336178111906	8.67545920514315e-17	-0.296254540520865	5.41329469969871e-20	0.559822392767036	1.34111228364355e-76	0.44476356717887	1.18295971572519e-45	0.356818347205918	7.35213462134267e-29	-0.0558517642183265	0.091321658213779	0.453049376676242	1.65169160497922e-47	-0.107859827095075	0.00108415399745814	0.186517454554948	1.31426265554827e-08	-0.208092279940473	2.0751742926131e-10	0.07953479434279	0.0161119567378193
NEXN	NEXN	blue	0.223858889465993	7.41859504381877e-12	-0.416356793268306	1.13897265553183e-39	0.884437574385992	1.86662904790775e-304	-0.452760781415129	1.92045177239008e-47	0.00774490104780085	0.815017185205779	-0.337078843056733	9.51159665555445e-26	-0.387935520528625	3.12377064389658e-34	0.60840400693712	9.6968422774821e-94	0.256292964021445	3.43805467035031e-15	0.345149164207991	5.40561714018744e-27	-0.373714837020437	1.05301896888344e-31	0.377869130312408	1.98106133970381e-32	-0.0211577193252242	0.522695540651681	0.306085585096225	2.68204544493577e-21	-0.423208517279706	4.62453597055661e-41	-0.141331546521341	1.77995013193053e-05
NACC2	NACC2	blue	0.223851835852442	7.43008739083114e-12	-0.349150446329336	1.26381103726993e-27	0.753187942617066	2.93270888169771e-168	-0.395376746613944	1.32294863425086e-35	0.0674211063080828	0.0414548853201826	-0.488372822746509	5.14704830129951e-56	-0.443327962366019	2.45021810458099e-45	0.545788542533106	3.70492039036715e-72	0.197822667902747	1.58477796480021e-09	0.304552952726712	4.31734179579389e-21	-0.28865489628642	5.10718983433696e-19	0.320506327810718	2.6446762211343e-23	0.0311834978377173	0.346086002806452	0.340974733281691	2.40780951242805e-26	-0.391324219898891	7.47688740856365e-35	-0.196117113504683	2.19848151415357e-09
FKBP7	FKBP7	blue	0.223789468932586	7.53246160111579e-12	-0.306171012425658	2.61159562336649e-21	0.720084969355619	4.5683705639972e-147	-0.432790253522652	4.61987484380369e-43	0.128113368058398	0.000101899682903693	-0.183659346667628	2.19892878374784e-08	-0.338879425423978	5.0531619085508e-26	0.600857499684019	6.98062403092477e-91	0.352333497598829	3.91771475683971e-28	0.217860534307658	2.71566449619801e-11	-0.216246546756948	3.82599291665834e-11	0.313209687215062	2.82635741796295e-22	-0.0704051366112661	0.0332199986438587	0.185196648045692	1.66884615439724e-08	-0.371094219888593	2.98346687157649e-31	-0.0302788687795781	0.360263954601132
SND1	SND1	blue	-0.223674510898159	7.72479147905898e-12	0.627706064907642	2.07481544312889e-101	-0.600869385197391	6.90961710381669e-91	0.542639491716277	3.44146031283673e-71	0.280989893452945	4.5884168376222e-18	0.297683215151016	3.52307413701543e-20	0.313192357181019	2.84208364965619e-22	-0.259203943172887	1.63261679019282e-15	-0.283275578844023	2.40118167448133e-18	-0.32360113252079	9.49181185330322e-24	0.280835065923038	4.7931264410386e-18	-0.331885962829188	5.75897552243567e-25	-0.0634554037379134	0.05501338225948	-0.40089502315056	1.20323389398317e-36	0.168827898284502	2.79449655547807e-07	0.0975578093161828	0.00313645385244883
RUVBL1	RUVBL1	blue	-0.223599107673265	7.85354474842552e-12	0.286383355644761	9.85895507590551e-19	-0.534323422195604	1.10713224096269e-68	0.269519791319031	1.08096885152626e-16	0.164829235308939	5.34689316925574e-07	0.491999366452616	6.03341229675269e-57	0.442472059665465	3.77592890221784e-45	-0.273177960526662	4.0109121060405e-17	-0.0291398148798589	0.378625686869731	-0.20319853526662	5.54082184178134e-10	0.623960277185307	7.0396884675031e-100	-0.180521565952626	3.83341810605055e-08	-0.0906152312952244	0.00608964686829203	-0.464762247195812	3.21316893008625e-50	0.294557424023823	8.98854359668683e-20	0.208331114826922	1.97682226019088e-10
APBB1	APBB1	blue	0.223523836328598	7.98416589258373e-12	-0.448528432109949	1.72355374519391e-46	0.711980436086342	2.43778828068055e-142	-0.36722754629531	1.36299888458151e-30	-0.147764213194101	7.18057778329507e-06	-0.150416694327978	4.88299744833832e-06	-0.196841084592729	1.91397522824047e-09	0.368670615704734	7.75021149663302e-31	0.233626608790469	8.27219598925942e-13	0.263519038787448	5.32051437856709e-16	-0.434150294645381	2.37377890952625e-43	0.341177408552049	2.24052806048978e-26	0.130819150209053	7.22348443050951e-05	0.478700421318176	1.3824061232804e-53	-0.141982436722475	1.62659362737687e-05	-0.112420633224612	0.000657378447275754
ZDHHC23	ZDHHC23	blue	-0.222952470928003	9.04741628339538e-12	0.497490574048007	2.23569751537041e-58	-0.448353478954399	1.88595735762324e-46	0.279529699867549	6.91773051708044e-18	0.494009574131078	1.81831980599685e-57	0.0648518376911421	0.0498692045448827	-0.0305050316162193	0.356685696821485	0.00575013811332043	0.862101703640517	-0.011064719402595	0.738191641394367	-0.121948346473029	0.000217666884912673	0.410733436522748	1.49512604997061e-38	-0.24318928129124	8.75671842017029e-14	0.000613113660444248	0.985223460598142	-0.162929702888591	7.23814713275291e-07	0.177486037151132	6.50281120561236e-08	0.330932796509807	7.98505367410182e-25
KLHL5	KLHL5	blue	0.222757144864927	9.44173583319205e-12	-0.359407405871433	2.76443275456772e-29	0.780522446358931	1.77171680933446e-188	-0.535691352041414	4.33051305946035e-69	0.267986677362169	1.6304728059099e-16	-0.365254552379622	2.93561059712234e-30	-0.506589226394627	8.31681016013319e-61	0.747824331727003	1.33398739914765e-164	0.338106370566635	6.63315051675818e-26	0.33936969671919	4.25064378715508e-26	-0.263500923321166	5.34584822089395e-16	0.27033214062514	8.68491710820882e-17	0.142037693109244	1.6141704481058e-05	0.27847844115109	9.2826701059006e-18	-0.463795838714988	5.42779084824071e-50	-0.030599677561158	0.3551949054813
CRYL1	CRYL1	blue	-0.222480469395286	1.00291881239349e-11	0.372644383754283	1.61318923740631e-31	-0.30425737203049	4.73095433328666e-21	0.309043437790207	1.06163356175447e-21	0.263493931715935	5.35565744174758e-16	0.202023770404603	6.98860654858978e-10	0.219676972517439	1.84049081430783e-11	-0.0399568221822816	0.227246338769988	-0.329650739676579	1.23707198487925e-24	-0.257343916583537	2.63034950448309e-15	-0.0926583746037277	0.00503126622987885	-0.301636808940464	1.05978461594698e-20	0.244124346726057	6.99343345229277e-14	-0.162658531593011	7.55581011957593e-07	-0.0161911851176162	0.624750240977968	0.00160462583840675	0.961340115400448
SMAD6	SMAD6	blue	0.222434292457517	1.01306541316801e-11	-0.392301662616383	4.93467619948782e-35	0.533862996361379	1.517022480223e-68	-0.393381741588142	3.11271863684027e-35	-0.0650544084021067	0.0491575316732016	-0.160094546761429	1.1301717074374e-06	-0.21282663207651	7.84018206656274e-11	0.314297621423793	1.99355474325634e-22	0.232169028967324	1.15494346522211e-12	0.128717882091565	9.44150716654152e-05	-0.118987085882148	0.0003095929796823	0.285531931793039	1.25958507546908e-18	-0.0714121483725581	0.0307766201455877	0.432660443447587	4.92224645858605e-43	-0.00431673478114394	0.896250853164472	0.05779166619374	0.0806010993858698
BTG3	BTG3	blue	0.221979455100272	1.11852769015566e-11	-0.332730051151432	4.30760858664565e-25	0.574961803377121	1.23629297228471e-81	-0.242631146710048	1.00099898803046e-13	-0.0242137816050618	0.464444556899784	-0.119688073568871	0.000285026001464699	-0.155123992007615	2.42314310028386e-06	0.413727450503182	3.8193526594679e-39	0.385202960385359	9.77546435911764e-34	0.463845256680563	5.28442497906954e-50	-0.132395139573549	5.89344004769905e-05	0.277486453875994	1.22370891124612e-17	-0.125578410724092	0.000139806364477153	0.553276216654034	1.68050634727427e-74	-0.127333182288349	0.000112387457932909	0.0936674858801901	0.00457242358982287
MICAL1	MICAL1	blue	0.221304264092874	1.29514964972808e-11	-0.121582862990028	0.000227437556135383	0.32302435416171	1.14995562725579e-23	0.0302378841745262	0.360914796266195	-0.164232133561207	5.8831189918044e-07	0.0341338076293744	0.302352554339766	0.133040567034237	5.41861767965715e-05	0.0427298146242766	0.196580363567667	0.383713513932627	1.81230505337246e-33	0.252379339364566	9.2206460057047e-15	-0.0348408205930093	0.292442841384193	0.309204777456644	1.00899256861644e-21	-0.145755645894851	9.57341465067476e-06	0.148606306768306	6.35773632431713e-06	0.278392020504762	9.5092671248928e-18	0.210641035299605	1.23229902227758e-10
NOTCH1	NOTCH1	blue	0.22128260356897	1.30124542001832e-11	-0.269685885818879	1.03372697101059e-16	0.619293668981436	5.31440051530513e-98	-0.340880428558692	2.48980288716705e-26	0.247406747413364	3.15250079096674e-14	-0.35000769298621	9.23141463005105e-28	-0.419972621550525	2.11943407784586e-40	0.575694183682637	6.94760681034626e-82	0.427838985015331	5.08593003465879e-42	0.359298493934647	2.88107934285792e-29	-0.154774193665306	2.55449650175247e-06	0.33158475188663	6.38633435240080e-25	0.11583049637005	0.000446782930138247	0.612504816899297	2.52043155697196e-95	-0.121398272516325	0.000232527097229696	0.12575852109003	0.000136726240750056
CACHD1	CACHD1	blue	0.221181099864089	1.33018670410126e-11	-0.421737080786954	9.25982564466758e-41	0.880203756647431	9.1354376606556e-298	-0.472235043197433	5.26586472640654e-52	0.118254961658926	0.00033735484848694	-0.398154591235772	3.97993737223632e-36	-0.488904356900125	3.76532812979696e-56	0.694574181053027	1.01155619844243e-132	0.405958637527904	1.28089714989261e-37	0.433962949680267	2.60228151896288e-43	-0.387194658957171	4.26061752966763e-34	0.402801950080856	5.19944133998612e-37	-0.0247836271332585	0.453996247611718	0.585316177177756	3.11922524531312e-85	-0.308540884534699	1.24360960335884e-21	0.00980377856590175	0.767111020180556
PHF19	PHF19	blue	0.221093776178611	1.35558783006567e-11	-0.493777570029654	2.08912922552356e-57	0.812416412893538	4.16654976033832e-216	-0.483492208296968	8.85063175800804e-55	-0.06937930147246	0.0358775741413957	-0.224634526369948	6.25547738471247e-12	-0.298892132658376	2.44486078564655e-20	0.48029485898949	5.56612368316543e-54	0.478000687088774	2.0576144511171e-53	0.361278644463453	1.35558859289475e-29	-0.120117302134462	0.000270896232713532	0.490098747068506	1.86156721046703e-56	-0.0533713820441579	0.106663655275647	0.441917752476395	4.99315514681069e-45	-0.14570709707476	9.6397475719472e-06	-0.0118590185477013	0.720159756856241
PLEKHA2	PLEKHA2	blue	0.22108648518445	1.3577299951555e-11	-0.514962692117611	4.15281726952354e-63	0.870218027047793	6.06699380144142e-283	-0.519810908622921	1.8034784305171e-64	0.0742529668387879	0.0246971900828016	-0.389745210483413	1.45870601612897e-34	-0.491383534688719	8.6985486736864e-57	0.666715980599985	1.10075002935801e-118	0.532982516886312	2.76691170516854e-68	0.416680060942331	9.80809986339698e-40	-0.298809728070769	2.50664880854634e-20	0.388289232892524	2.6927895523929e-34	-0.0370916513623137	0.262357632672946	0.61272950819214	2.06037959904466e-95	-0.35657175382702	8.06621032125564e-29	-0.0416559966537691	0.208075544853296
PJA1	PJA1	blue	0.221004470119504	1.382056028712e-11	-0.323035203063749	1.14581714432974e-23	0.650269531000955	4.32493341731074e-111	-0.365714300011938	2.45619523342547e-30	0.218062596138253	2.60109525211979e-11	-0.277111661479658	1.35797370152466e-17	-0.317550746248393	6.95913476471203e-23	0.632771169029122	1.63559867712766e-103	0.256852927177732	2.98134712485422e-15	0.232308841928587	1.11866558749522e-12	-0.26847372927377	1.43129952349107e-16	0.125670924811619	0.000138216192613622	0.0640454672078061	0.0527882067266451	0.432849463152398	4.48815324019592e-43	-0.276893442083332	1.44272736542509e-17	0.0137688646626017	0.677450754893619
GAS6	GAS6	blue	0.220597492268384	1.50921327479235e-11	-0.614931996127007	2.83289332689497e-96	0.828894653471337	1.50256050556764e-232	-0.42419695402101	2.89515735146632e-41	-0.303653667940363	5.70108889506749e-21	-0.171947750937805	1.66640658044152e-07	-0.136605063850506	3.3838775076141e-05	0.310643981235902	6.40118129895033e-22	0.393463743799306	3.00549480317042e-35	0.384152470260148	1.51134936569665e-33	-0.294521212466983	9.0859902083572e-20	0.572695244538023	7.2897868748151e-81	-0.0654555076867865	0.0477734756582444	0.453170255162307	1.55055165050477e-47	-0.065116922911302	0.048939630897581	-0.0878876669168162	0.00781346752690188
ADD3	ADD3	blue	0.220438703132406	1.56186838586947e-11	-0.0767685065878153	0.0202102445791929	0.51895939491483	3.14022717774682e-64	-0.307761633886945	1.58840417127411e-21	0.300874714222874	1.33785983027444e-20	-0.313331316671656	2.71837758985494e-22	-0.392023136240771	5.55576654627151e-35	0.623883126688819	7.56587288622501e-100	0.264585352721122	4.0201383893576e-16	0.195705059562673	2.37835386033759e-09	-0.160377109459199	1.08145268196394e-06	0.174454290488217	1.09251085451772e-07	-0.0752041054825566	0.0229083868337979	0.371367014910395	2.67814485367129e-31	-0.231679998948721	1.29113117339387e-12	0.16273186072457	7.46861047465645e-07
FNDC5	FNDC5	blue	0.220201013758431	1.64405947666512e-11	-0.302117405663628	9.14634761874794e-21	0.508003826009495	3.43247856502091e-61	-0.269403604213389	1.11527266064742e-16	-0.159292010997496	1.28031446026133e-06	-0.128459578361888	9.75474462943775e-05	-0.0842184359336487	0.010816645880828	0.211825168624358	9.65113324898405e-11	0.180420462517339	3.90205798611424e-08	0.183663686729495	2.19722427373378e-08	-0.182649747908396	2.63229168391387e-08	0.363870126499312	5.01324220937992e-30	-0.0803696729072203	0.0150276977454328	0.0524871723047898	0.112601879408327	-0.0971212342387453	0.00327412782874237	-0.0813798595984978	0.0138019578678089
C1QL1	C1QL1	blue	0.219618705787367	1.86369986647783e-11	-0.415194409544343	1.94712179165603e-39	0.508417483331625	2.64773696359844e-61	-0.333146852975689	3.73095179667491e-25	-0.306889588602272	2.08696610757309e-21	-0.152447715318708	3.61830499253601e-06	-0.156494796773082	1.96810693576931e-06	0.117375629718974	0.000373769961478447	0.164205705718761	5.90801059493982e-07	0.124160431600756	0.00016643667692217	-0.209758980356014	1.47697164926676e-10	0.321438991881358	1.94447952908536e-23	-0.13586477077558	3.73508102431285e-05	0.179044699682469	4.96296263344386e-08	-0.17310418799995	1.37251218670986e-07	-0.244286096590967	6.72600231341079e-14
CHGB	CHGB	blue	0.219230432234266	2.02583012959063e-11	-0.318844963578378	4.56183427496251e-23	0.313594750343671	2.49828597356433e-22	-0.300368896530968	1.56101915831186e-20	-0.0672274401909172	0.0420443234263725	-0.0208327500438645	0.529102899381737	-0.12800431972093	0.00010330800448701	0.186413366120492	1.33931987861642e-08	0.12172189313402	0.000223673331131357	0.0930455745809639	0.00485050648627142	-0.103089820420853	0.00179370637468598	0.113127418400976	0.000607327487786627	-0.0158650400191037	0.631742849028269	0.161567118035786	8.97530273652703e-07	-0.0453721583202555	0.170284252366505	-0.000990176290893781	0.976138133780457
ITGA3	ITGA3	blue	0.219022755813535	2.11812679055512e-11	-0.304381442731201	4.55277901772784e-21	0.638794612550405	4.57916842650204e-106	-0.192228063095427	4.587040521773e-09	0.0903312410596729	0.00625162588665341	-0.261895195646342	8.1329431105539e-16	-0.223780207533629	7.54778122737945e-12	0.471029464954798	1.02923883337429e-51	0.356365534868955	8.71580122075345e-29	0.353805316583898	2.26913717607943e-28	-0.324644113659145	6.70197035707273e-24	0.298904313514059	2.43585587650415e-20	0.240720682391444	1.57826157905403e-13	0.724465466367879	1.08213358372977e-149	-0.110516393343534	0.000811917582394283	0.0146765375999702	0.657500222470724
DDB2	DDB2	blue	0.218719847823586	2.26015718109799e-11	-0.313284377311913	2.75955753679929e-22	0.551883133613394	4.63366992046991e-74	-0.0761508062385919	0.0212406074535538	-0.148912444884547	6.08155943639781e-06	-0.037526525428206	0.256800275094091	-0.00365651087051231	0.91204865526159	0.250198075255507	1.58634582234004e-14	0.363364985156244	6.090310837628e-30	0.269830210592781	9.94331604330293e-17	-0.224561461230121	6.35694850570246e-12	0.259419550985555	1.54442622574482e-15	-0.0514156677965881	0.120143194328711	0.597886840987534	8.86887051963411e-90	0.0956495400806005	0.00377968314562628	0.0990626440117286	0.00270132178450736
CXCL12	CXCL12	blue	0.218353132479157	2.44459859618156e-11	-0.295218028137092	7.3814397076813e-20	0.665555062379682	3.92355808443223e-118	-0.356159499454922	9.41651905653693e-29	-0.0638100276270245	0.0536668956287757	-0.248122268187686	2.64576497575395e-14	-0.289502978478715	3.98901298070659e-19	0.388601783483887	2.36136600513238e-34	0.440131581932397	1.22429900165549e-44	0.316144844917132	1.09845383368344e-22	-0.140979631660088	1.86849572233952e-05	0.477634337320594	2.53301284998406e-53	-0.191721958507455	5.04215939813111e-09	0.237924808036261	3.05144824748235e-13	-0.195052983216206	2.69261131975356e-09	-0.0432195248637972	0.191495021556269
S1PR2	S1PR2	blue	0.217928317981492	2.67669197250633e-11	-0.438078720499713	3.40955594420661e-44	0.478773533118348	1.32606558776965e-53	-0.327262566913584	2.78055994631973e-24	-0.280984149908673	4.5958545819164e-18	-0.100983652246105	0.00222599255568912	-0.135087447930399	4.14089114870467e-05	0.0755573428878089	0.0222732661471655	0.448952505210279	1.38528072925195e-46	0.401954503055381	7.5541860275424e-37	-0.116496459386141	0.000413819822012782	0.501372287703537	2.09849344477794e-59	-0.0988154680523348	0.00276878577585194	0.229775340672813	1.98823832745312e-12	-0.0324348899748699	0.327067066027355	-0.111653645944583	0.000716008182337301
DLL1	DLL1	blue	0.217862649003899	2.71444030473407e-11	-0.0896525064268529	0.00665454830036634	0.421636525643186	9.7085553954371e-41	-0.0623661091607192	0.0593262933685371	0.154183426132328	2.79196923046253e-06	-0.107257429806433	0.00115661295685177	-0.128952997730879	9.16465572832941e-05	0.342110099793239	1.6074686030363e-26	0.34031910564073	3.03825098009953e-26	0.522751618982807	2.62455255992298e-65	-0.218193244976126	2.52954623849934e-11	0.317553033877291	6.953954388998e-23	0.103393515669861	0.00173816124506431	0.358146623417123	4.45618124576912e-29	0.118152462712308	0.000341422153537948	0.312119591837211	4.00402363316107e-22
SPOCK3	SPOCK3	blue	0.217166881508494	3.14774373416704e-11	-0.271493590608882	6.34323454551419e-17	0.780607677693528	1.51646404034109e-188	-0.353416826512229	2.62171016666257e-28	0.058861182583199	0.0751415788779358	-0.340431191778832	2.9199375408957e-26	-0.415930189993398	1.38703750068702e-39	0.569219603130631	1.07838684106616e-79	0.276120819566737	1.78684435375194e-17	0.223492915056347	8.03843843278771e-12	-0.422583485292015	6.21349005995569e-41	0.239373059715714	2.17091803853009e-13	-0.0567493230221543	0.0862271185478528	0.387474083657736	3.79030496511303e-34	-0.389523796075102	1.6015521323644e-34	-0.122300213147146	0.0002086331608946
SULF2	SULF2	blue	0.217127865931913	3.1739469046439e-11	-0.479393862899757	9.31247932748969e-54	0.77520217817463	2.55023412196605e-184	-0.45455561154671	7.50211745797278e-48	-0.0640730459905222	0.052686069284608	-0.333486275622572	3.31833032614128e-25	-0.394272540166398	2.12584272300119e-35	0.433739703317344	2.90325001763357e-43	0.554873908893901	5.22025481105523e-75	0.373278280441709	1.25334086648024e-31	-0.144659355591885	1.11827769736354e-05	0.636268513469542	5.47447888625829e-105	-0.00106246602939152	0.974396628778228	0.384414925308928	1.35566600681759e-33	-0.285225279809381	1.37549270408714e-18	-0.162461134710708	7.7954384154573e-07
GRPR	GRPR	blue	-0.21672860372994	3.45464624869539e-11	0.335033697833271	1.94114362329602e-25	-0.349548221100329	1.09253812958535e-27	0.0601117527577616	0.0691441791156993	0.364486583806276	3.95154797156429e-30	0.0876037515248835	0.00801589702319334	-0.0624385521808038	0.0590310202017065	0.0156897398174844	0.635515004582063	-0.205538989949904	3.47463230065644e-10	-0.181627154175003	3.1551367494324e-08	0.190869799404666	5.9093766303659e-09	-0.242312326236234	1.08031908215514e-13	0.183991712214976	2.07203572717044e-08	-0.278595602679865	8.98394495346682e-18	0.00833962357869637	0.801099392989403	0.136080427165521	3.62935714277326e-05
NINL	NINL	blue	0.216713395139468	3.46580475383349e-11	-0.0834973772242817	0.0115149622024046	0.481660749748567	2.54353936237645e-54	-0.147465805812669	7.49584373675283e-06	0.181066509196688	3.48311553504587e-08	-0.195497386129597	2.47435350489145e-09	-0.212688413848823	8.06880136441656e-11	0.418929725741928	3.4496123647374e-40	0.162246425236093	8.06437808382082e-07	0.178631205875175	5.33305207747209e-08	-0.289723551721997	3.74019549495912e-19	0.10945087175772	0.00091244777899409	0.221005120540793	1.38186144461164e-11	0.516191788027798	1.88397295548589e-63	0.116182649887743	0.000429059256488861	0.310354086843848	7.01706691579215e-22
RBM24	RBM24	blue	0.216074628543911	3.96764060792839e-11	-0.231823154829573	1.24971383297448e-12	0.427754284954011	5.29713517148869e-42	-0.347634640875001	2.19715962746458e-27	0.0598539635989666	0.0703472493042445	-0.0999254855695273	0.00247740537241452	-0.296555175094575	4.94647100445124e-20	0.347450505286125	2.34935342669508e-27	0.0445979626117785	0.177700567421101	0.140496373576444	1.99693526628556e-05	-0.222116220638113	1.08573562019256e-11	0.120737462727422	0.00025163510328265	0.0753422809758538	0.0226581010260873	0.0207987026803057	0.529776506439216	-0.281691707791785	3.76346094468044e-18	-0.0944174112095931	0.0042563180131016
EPHA4	EPHA4	blue	0.215781657083201	4.22091801426332e-11	-0.0857025424371998	0.00949650925562769	0.513617592746668	9.82660507543204e-63	-0.199547928894764	1.13469483930479e-09	0.188667954568203	8.87524250185774e-09	-0.292404397866971	1.70198950359148e-19	-0.355774812312804	1.08774445331487e-28	0.498859185020306	9.74192018378327e-59	0.157262778862397	1.75026181298228e-06	0.208416739824441	1.94268127081853e-10	-0.138356520872807	2.67346843548914e-05	0.156501800098655	1.96600768817693e-06	-0.280512712080922	5.24864619678547e-18	0.149089420565572	5.92717200357095e-06	-0.287035280501507	8.16802854326058e-19	0.0132103363996558	0.689841480474481
GLT8D2	GLT8D2	blue	0.215769564524288	4.23170469429501e-11	-0.367928651150405	1.03640967586624e-30	0.765189175670138	8.52135096592155e-177	-0.414260987749845	2.99047062584451e-39	0.031836860147107	0.336069930458822	-0.147444208082742	7.51916726341386e-06	-0.261483388659289	9.0527876950479e-16	0.520803654806845	9.42863731967026e-65	0.510164848609492	8.80960905950276e-62	0.360331268258553	1.94566891048491e-29	-0.147357897596672	7.61306798527826e-06	0.51622526716659	1.84376165367571e-63	-0.130067972738376	7.9528445732688e-05	0.225488272026907	5.18113703919381e-12	-0.207343992608434	2.41522679273539e-10	0.0497620221411083	0.132549435416109
CYB5R2	CYB5R2	blue	0.215729629462148	4.26751880128324e-11	-0.336164119502472	1.30950258393863e-25	0.613404259730549	1.1237663851937e-95	-0.0887531933401751	0.00722427133229342	-0.358767286499709	3.52371577938909e-29	-0.218765539460111	2.23815168475146e-11	-0.0881756817137644	0.00761279919808922	0.116694531507604	0.000404462339944625	0.230450787437854	1.70673688273934e-12	0.253285989646315	7.34774145176358e-15	-0.361900869078516	1.06847190257835e-29	0.401530395547995	9.10333763131933e-37	-0.154419720567216	2.69455193918191e-06	0.546425889778265	2.35296550941389e-72	-0.0432786630891194	0.19088750646467	-0.146217339259399	8.96397842260616e-06
FBXO32	FBXO32	blue	0.215517158769693	4.46309965784967e-11	-0.29171542149379	2.08537334709251e-19	0.661666044831546	2.65961752889698e-116	-0.302260805263141	8.75260311382485e-21	0.111889973405319	0.000697445261152674	-0.351394748496044	5.54180101204656e-28	-0.370241649045967	4.17800503382955e-31	0.539762332491836	2.5834633694007e-70	0.172999104675738	1.39700027600051e-07	0.335700475518985	1.5392470014724e-25	-0.388032806127044	2.99883943792275e-34	0.157257146467154	1.75177183967509e-06	0.116455254890653	0.00041579163198629	0.455213422185899	5.30834776567144e-48	-0.295954699779366	5.92213373780208e-20	-0.0455513694009494	0.16860100635966
SCPEP1	SCPEP1	blue	0.21548977840973	4.48893175178329e-11	-0.202262922270532	6.6667804384481e-10	0.637156551009884	2.29447369540651e-105	-0.174345375478087	1.1128794125359e-07	0.136900092554605	3.25283611536919e-05	-0.34267558425821	1.31362413736041e-26	-0.290420981237065	3.04993088632482e-19	0.545323058474642	5.15832485118228e-72	0.264770794626549	3.82840435470136e-16	0.258290729523277	2.06436002430479e-15	-0.433271419389462	3.65147947281543e-43	0.162603751559398	7.62159012064456e-07	0.111743769530515	0.000708875798364029	0.653957344430623	9.42817262820885e-113	-0.216288552731461	3.79214132292492e-11	0.0542342677581091	0.101110267318701
RARB	RARB	blue	0.215347746776852	4.62529344845757e-11	-0.276272376253224	1.71350901640036e-17	0.824332837180015	7.95285361310047e-228	-0.357630340926248	5.41508678491095e-29	0.161721489198488	8.75999515251411e-07	-0.349995952874626	9.27127184155711e-28	-0.415449801716989	1.73102981122991e-39	0.695697802421222	2.54099801041585e-133	0.388353978040616	2.62054585868297e-34	0.331922447398351	5.6872521415536e-25	-0.278543933614915	9.11449889826035e-18	0.315821557243229	1.21959222276522e-22	-0.096529435159552	0.00346952798004169	0.514117221295464	7.13931320312860e-63	-0.332176199937926	5.21227676366404e-25	0.0243994721423262	0.461025263420793
CACFD1	CACFD1	blue	-0.215204694894554	4.76672174724323e-11	0.29083729427238	2.69949251027019e-19	-0.627802501507037	1.89363970557775e-101	0.435560263046387	1.18642697044629e-43	-0.0607378720232213	0.0662923026401247	0.490809663571545	1.22239999070125e-56	0.594951661002574	1.06504239996378e-88	-0.5340677335799	1.31883559033056e-68	-0.12880534231714	9.33761328062409e-05	-0.214318025626705	5.74237420348808e-11	0.438597049997761	2.63435802331018e-44	-0.190999460768974	5.76865475486386e-09	0.00311511655471493	0.925029341686981	-0.371543264326321	2.49756592425801e-31	0.527354927463625	1.23635926782441e-66	0.200931329470799	8.66159750093891e-10
ABRACL	ABRACL	blue	-0.21454534689739	5.47509198230189e-11	0.148296674902244	6.64922849794698e-06	-0.238982187963874	2.38038035735153e-13	0.164942225242794	5.25086121708066e-07	0.275526719493283	2.10533972829464e-17	0.350466041131758	7.8011384621248e-28	0.259008379184039	1.71688025815842e-15	0.0180209312192645	0.586156888981851	0.183733745546347	2.16988598880437e-08	-0.0534106906053185	0.106405530929161	0.39496653493801	1.57818742701335e-35	-0.161470336691632	9.11287224460944e-07	0.0182068518209433	0.582297973236463	-0.0597598805762865	0.0707905715851383	0.112561573937324	0.000647101945968115	0.222076460438581	1.09517067546628e-11
ISL1	ISL1	blue	0.214491053137073	5.53780370731181e-11	-0.330959514188228	7.9123634848627e-25	0.770597226982863	8.2111410237109e-181	-0.287602836466102	6.93112757084545e-19	-0.0222372766305422	0.501699432793175	-0.212865473960568	7.77708228220943e-11	-0.243739875793261	7.67169172219357e-14	0.473966767503199	2.0015371629597e-52	0.340250735887125	3.11273607992775e-26	0.197017688921645	1.85020497314953e-09	-0.362202728300163	9.51777611334423e-30	0.342280248889101	1.51280162983696e-26	-0.0647318441212661	0.0502948200891173	0.457884384930725	1.29302451700607e-48	-0.166257194953636	4.24851011582036e-07	0.00592844826176316	0.857870277216483
ELL3	ELL3	blue	-0.214370455313458	5.67961959336277e-11	0.456671451961451	2.45932481261378e-48	-0.424786467858939	2.18797489017207e-41	0.445646184513277	7.54735300118074e-46	0.184097156983426	2.03328261101704e-08	0.161846939925895	8.58868972729796e-07	0.195230082721947	2.60347767162038e-09	-0.232657777087355	1.03292588482315e-12	-0.0980092774351703	0.0029996437168649	-0.136435676814512	3.46135938693187e-05	0.358700469409584	3.61400181406389e-29	-0.144873433037178	1.08495163778045e-05	-0.110853349267336	0.000782327470669367	-0.21376851952304	6.44220489168969e-11	0.22045493627713	1.55640403984959e-11	0.132345941211956	5.93120308030866e-05
CAV1	CAV1	blue	0.214318649388505	5.74162364003832e-11	-0.44651235847429	4.8494968950076e-46	0.89282955083699	1.58986372306546e-318	-0.43925668608941	1.89596949198864e-44	-0.0902119965506848	0.00632078585376345	-0.371153452999937	2.91436697510256e-31	-0.409786262202558	2.29577291601962e-38	0.547760807327028	9.0632051413306e-73	0.233441865173554	8.6306918094448e-13	0.367884348257856	1.05452655678981e-30	-0.458153027145766	1.12102381401515e-48	0.451591088049717	3.53291119856975e-47	-0.00844143066011221	0.798723061227517	0.475841397486698	6.98015587317511e-53	-0.424902705376122	2.07029135593198e-41	-0.215079825047968	4.89362034304314e-11
[truncated: 4,385 more rows]
