# Supplementary material for: Exploration of diagnostic biomarkers, microenvironment characteristics, and ursolic acid's therapeutic effect for benign prostate hyperplasia
Source: Int J Biol Sci. 2023 Aug 15;19(13):4242–58. doi: 10.7150/ijbs.85739 (PMC10496513; doi:10.7150/ijbs.85739)
Supplement: Supplementary file 1 — Supplementary file S1 and file S2. [file ijbsv19p4242s1.zip › Supplementary File S1.xlsx]

## Sheet: Normal-BPH
id	logFC	AveExpr	t	P.Value	adj.P.Val	B
PLLP	0.838212	2.93713	14.3927	1.5988e-42	1.65891e-38	85.5746
ANXA2P1	-0.698587	2.37905	-14.0268	1.16321e-40	6.03475e-37	81.3591
SLC39A2	1.7177	2.25254	13.2382	9.38769e-37	2.55193e-33	72.5155
HAPLN1	-0.674569	1.63505	-13.234	9.83781e-37	2.55193e-33	72.4695
TRHDE	-0.670395	1.76432	-13.1913	1.58457e-36	3.2883e-33	72.001
SEMG1	3.18733	2.09822	13.1351	2.96609e-36	5.12935e-33	71.3848
NDRG4	0.888239	2.66397	13.0899	4.90255e-36	7.26698e-33	70.8909
CLDN2	1.06891	1.73864	12.5591	1.63763e-33	2.124e-30	65.1805
CRISP2	1.2575	1.99827	12.25	4.47559e-32	5.15985e-29	61.9309
MFSD2A	1.10593	2.29084	11.8979	1.80191e-30	1.86966e-27	58.3016
CRTAC1	0.907187	2.03367	11.3263	6.15647e-28	5.32329e-25	52.5745
LINC01116	0.619884	1.76094	11.3119	7.11357e-28	5.67773e-25	52.4327
ETNK2	0.695444	3.51918	11.167	3.01257e-27	2.08389e-24	51.0162
IGF1	-1.28517	3.25825	-10.9516	2.51072e-26	1.6282e-23	48.9359
NYNRIN	0.90737	3.39863	10.9378	2.87141e-26	1.75257e-23	48.8042
CHP2	0.981229	2.3684	10.9272	3.18425e-26	1.83554e-23	48.7027
TPSG1	0.590868	4.11988	10.7947	1.1539e-25	6.30149e-23	47.4398
SERPINA5	1.139	2.45421	10.6546	4.43616e-25	1.9179e-22	46.1191
GPX2	1.55368	3.38575	10.6495	4.66053e-25	1.9343e-22	46.0707
ZNF486	0.672943	2.56398	10.6065	7.0289e-25	2.80507e-22	45.6678
HOXB8	0.725998	2.15251	10.5748	9.50358e-25	3.65219e-22	45.372
SC5D	0.893795	5.86142	10.5077	1.7969e-24	6.65879e-22	44.7475
CNTFR	0.96404	3.74326	10.4604	2.80852e-24	1.00487e-21	44.3096
SP6	0.700543	2.40012	10.4428	3.31654e-24	1.14708e-21	44.1466
RPL36	-0.79984	10.0096	-10.3651	6.88032e-24	2.30291e-21	43.4313
SOWAHA	0.762366	2.28262	10.3605	7.18313e-24	2.32913e-21	43.389
GATM	0.671829	2.78507	10.3419	8.55473e-24	2.68981e-21	43.2177
BMP8A	-9.77128	4.82003	-10.2106	2.90307e-23	8.85948e-21	42.0202
ABCG2	0.914813	3.36422	10.1609	4.59446e-23	1.36206e-20	41.5703
STAC2	1.12296	3.68008	10.1415	5.49657e-23	1.58423e-20	41.3946
CTF1	0.929284	3.5055	10.1086	7.44044e-23	2.08654e-20	41.0979
SOX15	0.800635	3.3604	10.0259	1.5868e-22	4.22171e-20	40.3558
SCGB1A1	2.45436	5.00205	10.02	1.67401e-22	4.34237e-20	40.3034
FAM107A	1.09758	4.40734	9.89226	5.33871e-22	1.31892e-19	39.1673
FAM167A	0.708836	2.00412	9.75888	1.76973e-21	4.17336e-19	37.9936
FAM71E1	-0.59444	3.36537	-9.7504	1.90911e-21	4.40198e-19	37.9193
TES	0.846104	5.29598	9.67536	3.72382e-21	8.22094e-19	37.2651
RHPN1	-0.93338	4.29949	-9.66702	4.00968e-21	8.66758e-19	37.1927
ZNF750	0.976107	2.98107	9.54871	1.13933e-20	2.36433e-18	36.1703
ENTPD3	0.653441	2.26045	9.52365	1.41949e-20	2.86673e-18	35.9551
GPSM1	-0.640561	4.71696	-9.52228	1.43668e-20	2.86673e-18	35.9433
B3GNT8	0.666475	3.07871	9.47909	2.09621e-20	4.10382e-18	35.5736
CD9	0.74408	8.30519	9.42195	3.44827e-20	6.62578e-18	35.0864
FOXI1	0.907017	2.26331	9.38092	4.92264e-20	9.28679e-18	34.7381
CRABP2	1.41475	4.58759	9.32997	7.64467e-20	1.41645e-17	34.3074
PCP4L1	1.0412	2.94908	9.28292	1.14596e-19	2.01534e-17	33.9113
KAT2A	-0.667357	6.24377	-9.22079	1.95098e-19	3.37389e-17	33.3908
LDB3	1.12579	3.95221	9.20782	2.17932e-19	3.64719e-17	33.2825
SOSTDC1	0.589977	2.00441	9.20063	2.31708e-19	3.8162e-17	33.2225
DBNDD1	-0.731317	3.59701	-9.18209	2.71353e-19	4.3993e-17	33.0681
CYP4F22	0.990707	2.48084	9.13239	4.13836e-19	6.50601e-17	32.6553
SGCE	0.76236	3.74634	9.06943	7.04471e-19	1.06671e-16	32.135
GPR87	1.00854	2.5973	9.04751	8.47199e-19	1.22091e-16	31.9546
ST6GALNAC2	0.615592	2.8651	9.02224	1.04761e-18	1.48904e-16	31.747
ALAD	0.679477	4.81336	9.01407	1.12189e-18	1.57307e-16	31.68
ANO1	0.897896	3.7888	8.95892	1.7793e-18	2.42922e-16	31.2291
SERPINB5	1.09065	2.73401	8.94394	2.01603e-18	2.71666e-16	31.107
RASL11B	0.65606	3.28101	8.93745	2.12793e-18	2.75988e-16	31.0542
ZNF204P	0.740669	3.15176	8.90357	2.82032e-18	3.52574e-16	30.7788
SNCG	1.12231	4.62974	8.88517	3.28505e-18	4.05782e-16	30.6297
CAPNS2	0.982153	2.4799	8.86764	3.79837e-18	4.63669e-16	30.4878
DEFB132	0.786947	2.40736	8.84143	4.71656e-18	5.69058e-16	30.2762
ME1	0.719653	3.41672	8.81441	5.89317e-18	6.87051e-16	30.0585
PRIMA1	0.706475	3.50546	8.78845	7.29575e-18	8.31876e-16	29.8499
KLK1	0.936318	3.18219	8.77954	7.84894e-18	8.75705e-16	29.7785
ADM2	-0.812923	4.29277	-8.75697	9.44443e-18	1.02078e-15	29.5976
APOBEC3C	0.982062	4.0523	8.74633	1.03035e-17	1.09091e-15	29.5126
TK1	-0.842878	4.22316	-8.7202	1.27551e-17	1.33684e-15	29.304
FOLR1	0.658851	2.68304	8.7131	1.35159e-17	1.40241e-15	29.2474
UNC5B	0.829964	3.78077	8.55899	4.70548e-17	4.45155e-15	28.0289
ITGA2	0.751633	3.61632	8.55863	4.71926e-17	4.45155e-15	28.026
NELL2	-1.19529	3.01449	-8.52338	6.2612e-17	5.74922e-15	27.7499
SLC26A3	1.10555	1.84114	8.52114	6.37439e-17	5.75136e-15	27.7324
RBPMS2	0.777442	4.92274	8.4894	8.21551e-17	7.28582e-15	27.4847
AKR1B1	0.85402	4.4508	8.38748	1.84552e-16	1.5696e-14	26.6946
SCARA3	0.822388	4.58719	8.31539	3.25524e-16	2.70211e-14	26.1407
DUSP4	1.05836	3.32798	8.28511	4.12665e-16	3.34517e-14	25.9092
SORBS2	0.631812	4.36947	8.27732	4.38576e-16	3.52765e-14	25.8498
TMEM132A	-0.779992	4.19376	-8.19204	8.51596e-16	6.59415e-14	25.2023
FOXQ1	0.929979	2.81168	8.18525	8.97518e-16	6.89826e-14	25.1511
TNS4	1.29277	4.28354	8.17501	9.71599e-16	7.41273e-14	25.0737
LGALS3	0.908738	6.94875	8.17167	9.96955e-16	7.55066e-14	25.0486
PDK4	1.34225	5.64604	8.14808	1.1962e-15	8.86553e-14	24.8709
SNRNP70	-0.65727	6.96961	-8.11672	1.52286e-15	1.10498e-13	24.6354
ARL4D	0.778444	3.20737	8.10698	1.64119e-15	1.18257e-13	24.5624
PLP1	0.80361	2.33721	8.07452	2.10504e-15	1.50634e-13	24.3196
PLA2G4A	0.688411	3.20192	8.06081	2.33776e-15	1.62796e-13	24.2174
EHF	1.18029	5.88333	8.02539	3.06299e-15	2.10474e-13	23.9539
RGS11	-0.833958	4.08176	-7.9692	4.6925e-15	3.14125e-13	23.5381
GLIS1	0.650439	2.84268	7.95941	5.0533e-15	3.35443e-13	23.4658
MAL2	0.796313	5.68356	7.95216	5.338e-15	3.50551e-13	23.4124
PRRG4	0.652365	3.4943	7.94455	5.65393e-15	3.68963e-13	23.3564
REEP1	0.621532	2.78063	7.9348	6.08579e-15	3.94664e-13	23.2846
SPTBN2	-0.691552	5.50491	-7.88684	8.72968e-15	5.48965e-13	22.933
CFL2	0.695033	4.50549	7.86292	1.04436e-14	6.48877e-13	22.7583
SEC23B	0.622369	5.95561	7.86359	1.03918e-14	6.48877e-13	22.7632
IRF7	-0.654507	4.71765	-7.78406	1.87974e-14	1.14059e-12	22.1857
EPHA2	0.847293	3.62166	7.7667	2.13792e-14	1.2744e-12	22.0603
FAM110C	0.803608	2.73166	7.7342	2.71882e-14	1.58486e-12	21.8262
SCGB2A1	0.955564	2.86894	7.732	2.76327e-14	1.60177e-12	21.8104
COL6A2	-0.843822	7.29127	-7.72396	2.93214e-14	1.68088e-12	21.7526
NPY6R	0.608337	1.93379	7.68979	3.77034e-14	2.11465e-12	21.5078
CRABP1	0.653805	2.06985	7.6193	6.31475e-14	3.46676e-12	21.0056
MATK	-0.730497	2.60091	-7.56855	9.13091e-14	4.9345e-12	20.6466
KIAA1210	0.765639	2.26599	7.55738	9.90068e-14	5.32277e-12	20.5679
JAZF1	0.655516	3.9002	7.5324	1.18594e-13	6.18358e-12	20.3922
RAP1GAP	-0.777687	5.22536	-7.48371	1.68365e-13	8.52173e-12	20.0512
PALM3	0.654729	2.78873	7.44441	2.23081e-13	1.09183e-11	19.7774
POF1B	0.587795	2.53306	7.43372	2.40787e-13	1.16748e-11	19.7031
CA2	0.785847	2.16123	7.42516	2.55943e-13	1.22947e-11	19.6437
VTCN1	0.769373	2.53131	7.38565	3.38984e-13	1.59877e-11	19.3704
TP63	0.95525	3.73358	7.3839	3.43217e-13	1.61141e-11	19.3583
SCN7A	-0.669964	2.88261	-7.37054	3.77338e-13	1.76363e-11	19.2661
PEG10	0.604986	2.14025	7.3272	5.12541e-13	2.36361e-11	18.9683
FLRT3	0.851554	3.15192	7.30222	6.1105e-13	2.79306e-11	18.7974
RAPGEFL1	0.640063	3.08771	7.29323	6.50895e-13	2.94921e-11	18.736
CCK	1.15762	3.05059	7.288	6.75247e-13	3.04625e-11	18.7003
CSTA	0.876957	3.44121	7.2574	8.36647e-13	3.67841e-11	18.4919
DLK2	0.824215	3.53066	7.17261	1.50894e-12	6.39229e-11	17.9188
SAPCD2	-0.597211	3.94262	-7.17257	1.50936e-12	6.39229e-11	17.9185
KRT7	1.3279	5.74702	7.1277	2.0574e-12	8.57332e-11	17.6176
SLPI	1.58476	5.43154	7.10807	2.35466e-12	9.46976e-11	17.4865
PTGS2	1.15747	3.83331	7.07973	2.85956e-12	1.13247e-10	17.2978
MFAP5	0.732206	2.48147	7.0738	2.97792e-12	1.17041e-10	17.2584
UAP1	0.621548	6.31673	7.03551	3.86708e-12	1.48611e-10	17.0047
C7	-1.14115	5.33263	-7.03335	3.92427e-12	1.50252e-10	16.9904
ASS1	0.847114	5.38645	7.01218	4.53169e-12	1.70985e-10	16.8507
TIMP4	0.737084	2.99286	6.99057	5.24666e-12	1.97244e-10	16.7085
MPZL2	0.650069	5.18058	6.98833	5.32672e-12	1.99531e-10	16.6938
HSPB7	0.850486	3.65459	6.95396	6.71819e-12	2.42041e-10	16.4685
PAQR6	-0.77106	4.06565	-6.91022	9.01438e-12	3.15991e-10	16.1832
STX19	-0.659276	3.59807	-6.90816	9.13979e-12	3.19308e-10	16.1698
CAPN6	0.76226	2.53875	6.89099	1.02527e-11	3.54607e-10	16.0583
B3GNT3	0.756952	2.72644	6.88495	1.0675e-11	3.67985e-10	16.0191
PLP2	0.606398	5.96928	6.84536	1.38983e-11	4.71271e-10	15.7631
DSG2	0.751924	5.26333	6.83331	1.5056e-11	5.07212e-10	15.6855
APLN	-0.641287	3.56968	-6.83167	1.52208e-11	5.11103e-10	15.675
COL4A6	0.601685	3.02211	6.8149	1.70116e-11	5.69394e-10	15.5671
DUOX1	0.646954	2.87929	6.8071	1.79122e-11	5.97612e-10	15.517
TCEAL7	0.596954	3.19025	6.80062	1.86974e-11	6.19823e-10	15.4754
HSPB6	1.01029	6.76868	6.79856	1.89525e-11	6.25798e-10	15.4623
DUOX2	0.659185	2.076	6.7982	1.89983e-11	6.25798e-10	15.46
SLC39A6	0.649622	7.33321	6.77317	2.24102e-11	7.30485e-10	15.2998
FGFR2	0.735727	4.17297	6.74612	2.6773e-11	8.62184e-10	15.1273
ALCAM	0.616977	5.89272	6.74614	2.67682e-11	8.62184e-10	15.1275
LENG8	-0.611747	6.0351	-6.74574	2.68394e-11	8.62184e-10	15.1249
HSF4	-0.809856	4.52556	-6.73236	2.93004e-11	9.29729e-10	15.0399
COL14A1	-0.855452	4.29868	-6.72731	3.02861e-11	9.55164e-10	15.0078
LYPD6B	0.641844	2.79338	6.71527	3.27681e-11	1.0241e-09	14.9315
TSPAN18	0.602001	3.41396	6.68645	3.95496e-11	1.21052e-09	14.7492
CYP4B1	0.892253	3.54186	6.6256	5.86967e-11	1.72044e-09	14.3666
HMGCS1	0.597114	4.88994	6.58432	7.65886e-11	2.17721e-09	14.1088
DUSP2	0.968509	4.06654	6.57824	7.96378e-11	2.25156e-09	14.071
TSTD1	0.590641	6.98174	6.57665	8.04569e-11	2.25859e-09	14.0611
STEAP4	0.950701	5.99962	6.51748	1.17472e-10	3.16594e-09	13.6946
HSPB1	0.794582	7.75579	6.48929	1.40529e-10	3.71973e-09	13.5211
PDLIM5	-0.856746	6.91172	-6.47826	1.50711e-10	3.96899e-09	13.4534
CLCA2	0.636282	1.79454	6.45148	1.78543e-10	4.59312e-09	13.2894
MXRA8	-0.588543	5.20052	-6.44883	1.81548e-10	4.63975e-09	13.2733
CPAMD8	0.682702	4.15582	6.4473	1.83309e-10	4.66527e-09	13.2639
NXPE4	0.743884	1.82128	6.44401	1.87161e-10	4.74813e-09	13.2438
CD55	0.598758	4.00164	6.36858	3.00475e-10	7.38797e-09	12.7858
CLCA4	0.675055	1.77536	6.3051	4.45865e-10	1.05863e-08	12.4042
KRT16	0.741534	2.27239	6.26475	5.71946e-10	1.32763e-08	12.1635
UPK1A	0.942471	3.12069	6.25459	6.0884e-10	1.40279e-08	12.1031
CEACAM6	0.69193	3.64721	6.24735	6.36535e-10	1.45478e-08	12.0601
LY6D	0.792707	2.47413	6.24307	6.53473e-10	1.49021e-08	12.0347
S100B	0.657496	2.6345	6.16609	1.0454e-09	2.3128e-08	11.5808
CLIP3	0.637605	5.07435	6.15427	1.12312e-09	2.45818e-08	11.5115
TGM3	-0.776081	2.76487	-6.13021	1.29909e-09	2.76216e-08	11.371
MMP9	-0.755596	3.19599	-6.04286	2.19442e-09	4.37032e-08	10.8649
CLSTN2	0.699468	2.62636	6.02753	2.40421e-09	4.73361e-08	10.7768
CYP4F8	1.23527	2.77347	6.01604	2.57414e-09	5.00173e-08	10.711
B4GALNT4	-0.651598	3.65053	-6.01555	2.58175e-09	5.00715e-08	10.7081
HOXD13	0.651563	3.20675	6.01485	2.59249e-09	5.01861e-08	10.7041
DSC3	0.686087	2.92984	6.00655	2.72338e-09	5.23292e-08	10.6566
ZNF185	0.657769	4.18258	5.99717	2.87908e-09	5.51169e-08	10.603
GGT6	0.664244	3.02032	5.98398	3.11292e-09	5.90487e-08	10.5277
CARTPT	0.81935	3.00033	5.90001	5.09884e-09	9.16908e-08	10.0519
BEND4	-0.641901	4.50852	-5.8907	5.38371e-09	9.64791e-08	9.99951
CXCL17	1.02208	3.13982	5.8798	5.73659e-09	1.02097e-07	9.93833
ADRB1	-0.611935	4.58715	-5.84422	7.05341e-09	1.22181e-07	9.73924
P2RX1	0.596588	3.44849	5.83276	7.53701e-09	1.29477e-07	9.67536
HES4	-0.692859	4.91395	-5.80636	8.7775e-09	1.48816e-07	9.52861
ELOVL7	0.662236	4.78858	5.80211	8.99479e-09	1.51264e-07	9.50506
SGCA	0.629905	3.89168	5.7924	9.51154e-09	1.58414e-07	9.45127
C1S	-0.737284	6.24769	-5.75701	1.16502e-08	1.89471e-07	9.25602
FFAR2	-0.649875	3.15188	-5.74589	1.2414e-08	1.99701e-07	9.1949
UCHL1	0.587611	3.82547	5.74219	1.26791e-08	2.03335e-07	9.17456
BMPR1B	0.679187	5.26777	5.71107	1.51346e-08	2.37216e-07	9.0042
C1R	-0.68923	6.20793	-5.63623	2.30879e-08	3.45188e-07	8.59799
ATP2A3	0.606888	4.38609	5.63407	2.33697e-08	3.48396e-07	8.58633
TGFB3	-0.747839	4.66923	-5.56964	3.34812e-08	4.80499e-07	8.24074
FHL1	0.826412	5.98619	5.54371	3.86545e-08	5.43468e-07	8.1027
DDIT4	0.670886	5.75503	5.4756	5.62192e-08	7.57572e-07	7.74298
CLDN8	0.763284	4.83736	5.43516	7.00842e-08	9.1356e-07	7.53141
SCNN1A	0.786282	4.75733	5.3437	1.14784e-07	1.40947e-06	7.05825
DPP4	0.879799	6.18586	5.30075	1.44336e-07	1.72936e-06	6.83869
SLC34A2	0.638869	2.64864	5.29477	1.48998e-07	1.77497e-06	6.80824
SCG2	0.632917	2.44665	5.2832	1.58435e-07	1.86385e-06	6.74941
AMD1	0.669255	7.18583	5.26997	1.69923e-07	1.98774e-06	6.68235
SLC7A5	0.603222	3.3731	5.23128	2.08375e-07	2.39171e-06	6.48701
SLC26A2	0.639005	4.64875	5.19985	2.45684e-07	2.78907e-06	6.32936
TCEAL2	0.615813	4.07251	5.19161	2.56487e-07	2.89415e-06	6.28818
SERPINI1	0.599568	3.22765	5.16426	2.95744e-07	3.27846e-06	6.15192
SLC2A5	0.608635	2.95628	5.15787	3.05722e-07	3.37465e-06	6.12018
CDC42EP5	0.753566	7.81404	5.1177	3.76307e-07	4.04618e-06	5.92153
LFNG	-0.588852	5.2609	-5.11567	3.80255e-07	4.07595e-06	5.91155
CASQ2	0.595313	2.40815	5.10578	4.00129e-07	4.26694e-06	5.86285
UNC5A	-0.685023	2.55327	-5.06225	5.00097e-07	5.17349e-06	5.64973
KRT19	0.882874	7.33379	5.04727	5.3979e-07	5.53445e-06	5.57677
AEBP1	-0.62102	6.61244	-5.02385	6.08021e-07	6.11914e-06	5.46309
PGC	1.29016	4.73984	5.01203	6.45528e-07	6.4586e-06	5.40594
SDC1	0.68907	5.53976	5.00957	6.53604e-07	6.5147e-06	5.39407
MUC6	0.894343	2.92792	4.89815	1.142e-06	1.05704e-05	4.86171
FOXF2	-0.585434	3.19989	-4.83164	1.58503e-06	1.41534e-05	4.54936
FAM3D	0.889278	4.74988	4.82115	1.66858e-06	1.48229e-05	4.50045
VSIG2	0.970368	5.44862	4.78635	1.97706e-06	1.72217e-05	4.33896
APOC1	-0.705858	4.50468	-4.67159	3.4328e-06	2.78623e-05	3.8143
TGM4	1.59395	3.85506	4.6164	4.4571e-06	3.48245e-05	3.56635
GSTM1	0.975337	2.99452	4.55501	5.9405e-06	4.48934e-05	3.2938
F3	0.825535	6.3046	4.4451	9.85223e-06	7.00663e-05	2.81459
PTN	-0.781065	5.98386	-4.38208	1.31039e-05	8.91584e-05	2.54484
SERPINB11	0.947253	3.06383	4.35722	1.46497e-05	9.7627e-05	2.43947
CLDN3	0.615981	7.62033	4.34802	1.52652e-05	0.000101079	2.40059
CD177	1.11489	4.17556	4.32479	1.69301e-05	0.000110413	2.30284
PI16	0.75854	3.21177	4.30863	1.81886e-05	0.000117659	2.23515
FEV	-0.618856	3.68605	-4.30612	1.83922e-05	0.000118533	2.22464
GSTA1	0.766745	3.31953	4.29668	1.91767e-05	0.00012275	2.18522
WFDC2	0.758259	5.95957	4.21672	2.72282e-05	0.000166188	1.8547
CWH43	0.624173	4.81357	4.20319	2.88761e-05	0.0001744	1.79936
CYP1B1	0.728429	5.1736	4.19484	2.99407e-05	0.000179991	1.76526
OLFM4	1.20625	4.42149	4.03881	5.81863e-05	0.000322339	1.14069
LAMB3	0.595039	4.33982	3.70814	0.000221236	0.00101306	-0.107315
CKM	0.697137	2.71489	3.59918	0.000336204	0.00145473	-0.49593
PCAT4	0.982949	4.08586	3.54345	0.000414726	0.00173937	-0.690342
AGR3	0.597749	2.95458	3.35656	0.000821414	0.00312085	-1.32072
ACTA1	0.690516	3.48765	3.17114	0.00156854	0.00541421	-1.91318
CST2	-0.621111	3.36084	-3.13171	0.00179264	0.00609052	-2.03491
COL2A1	-0.614331	2.93229	-3.12037	0.00186235	0.00629232	-2.06965
KRT13	0.723578	3.84871	2.98475	0.00291296	0.0090711	-2.47554
MMP7	-0.665414	5.4995	-2.85206	0.00444063	0.0128562	-2.85551
ALOX15B	0.68509	5.68084	2.29378	0.0220272	0.0494492	-4.26781

## Sheet: Cancer-BPH
id	logFC	AveExpr	t	P.Value	adj.P.Val	B
HPN	2.34877	6.20737	19.3895	1.60161e-70	2.37404e-67	149.727
OR51E2	2.27923	6.60407	9.85442	7.5106e-22	1.66162e-20	38.6903
FOLH1	2.05492	6.82376	11.4994	1.07611e-28	4.37872e-27	54.2547
GDF15	1.93162	7.37516	11.8025	4.84025e-30	2.23211e-28	57.322
ACSM1	1.85037	4.31167	10.4647	2.69867e-24	7.31107e-23	44.2453
FASN	1.75651	7.61841	14.233	1.04843e-41	1.45047e-39	83.9157
TSPAN1	1.7408	9.00462	13.1954	1.51367e-36	1.37771e-34	72.1465
STEAP4	1.70371	5.99962	13.3588	2.4247e-37	2.46654e-35	73.9603
CLDN3	1.67077	7.62033	13.4889	5.57623e-38	6.09041e-36	75.4161
CLDN8	1.63427	4.83736	13.3103	4.18326e-37	4.09486e-35	73.4201
TMEM45B	1.55901	4.12007	10.1586	4.69524e-23	1.14901e-21	41.4256
PLA2G2A	1.54134	8.42917	5.72701	1.38241e-08	7.41287e-08	8.74539
ERG	1.53746	4.25587	8.00518	3.57183e-15	4.05041e-14	23.5571
PRAC1	1.50605	7.72281	10.066	1.09892e-22	2.61523e-21	40.5865
SPDEF	1.50357	8.65983	11.505	1.01687e-28	4.17036e-27	54.3107
TRPM8	1.49099	6.21645	8.8446	4.59492e-18	7.00101e-17	30.0994
PLA2G7	1.46595	5.22318	10.4659	2.6671e-24	7.24447e-23	44.2569
GJB1	1.46268	5.36201	12.4877	3.53621e-33	2.29323e-31	64.4674
GCNT1	1.44082	4.09375	12.467	4.41747e-33	2.76118e-31	64.2472
ENTPD5	1.42121	5.80324	12.0511	3.64258e-31	1.83473e-29	59.881
UAP1	1.38733	6.31673	17.9612	4.30478e-62	3.43588e-59	130.468
KLK3	1.37007	11.8553	7.26624	7.86476e-13	6.80607e-12	18.2693
MAL2	1.3599	5.68356	15.5326	1.65033e-48	4.0771e-46	99.4434
GALNT7	1.35546	5.78331	13.9659	2.35965e-40	2.98582e-38	80.8302
GPR160	1.33761	5.04417	15.9017	1.66715e-50	4.8051e-48	104
ASPN	1.3229	3.35889	12.0861	2.52335e-31	1.30911e-29	60.2442
RAB3B	1.30909	4.84522	12.0634	3.20237e-31	1.62881e-29	60.0084
KLK2	1.30838	10.76	7.29442	6.45479e-13	5.63288e-12	18.4627
MPC2	1.30575	7.32872	16.4228	2.29485e-53	9.52456e-51	110.534
TRPM4	1.27444	6.6884	12.6096	9.4913e-34	6.47906e-32	65.7693
TDRD1	1.27185	2.59772	10.3017	1.24534e-23	3.21434e-22	42.7355
PODXL2	1.25397	5.81753	13.4821	6.02487e-38	6.43083e-36	75.3394
AGR3	1.22641	2.95458	7.87676	9.4151e-15	1.01234e-13	22.6059
ELOVL7	1.22098	4.78858	12.2354	5.2213e-32	2.92844e-30	61.803
GLYATL1	1.21591	4.11689	9.27838	1.19152e-19	2.11699e-18	33.6957
TMTC4	1.21522	4.20871	18.1208	5.09126e-63	4.40225e-60	132.586
KCNN2	1.18798	4.30363	9.0697	7.02891e-19	1.15035e-17	31.9476
TRIM36	1.18094	3.9004	13.2917	5.15562e-37	4.90777e-35	73.2131
TMEM178A	1.17985	4.41025	7.19916	1.25535e-12	1.06854e-11	17.8118
BMPR1B	1.17722	5.26777	11.322	6.42535e-28	2.46013e-26	52.4881
CAMKK2	1.17286	6.34837	12.5247	2.37279e-33	1.55823e-31	64.8623
STEAP1	1.1616	6.38012	11.0521	9.37248e-27	3.26338e-25	49.8391
ARHGEF26	1.15641	4.84563	14.8223	9.55336e-45	1.65209e-42	90.8542
CENPN	1.14226	4.65263	9.5354	1.28052e-20	2.52599e-19	35.8938
FOXA1	1.14131	7.41157	10.6158	6.4299e-25	1.8584e-23	45.6617
CRISP3	1.13853	3.87538	4.26175	2.23665e-05	7.43116e-05	1.64782
ALCAM	1.11694	5.89272	13.9686	2.28643e-40	2.92889e-38	80.8615
EPCAM	1.10645	6.84202	11.9531	1.01549e-30	4.97014e-29	58.8667
FGFRL1	1.09435	4.8389	12.5306	2.22728e-33	1.49098e-31	64.925
NEDD4L	1.08822	5.75141	10.9718	2.06037e-26	6.89626e-25	49.0607
STEAP2	1.08552	7.21405	9.951	3.13648e-22	7.13688e-21	39.5517
CACNA1D	1.08348	3.47867	8.96308	1.71862e-18	2.73084e-17	31.0674
MS4A8	1.08143	3.25718	7.8981	8.02192e-15	8.66134e-14	22.763
F5	1.06959	3.68844	6.96709	6.14906e-12	4.88535e-11	16.2582
PRSS8	1.04241	6.78073	9.76422	1.68733e-21	3.55849e-20	37.892
KLK4	1.03421	8.48758	7.00736	4.68234e-12	3.77204e-11	16.5246
SH3RF1	1.01756	5.18633	10.7003	2.86494e-25	8.61642e-24	46.4602
ARHGEF38	1.01679	3.70685	11.8294	3.66851e-30	1.7302e-28	57.5961
ATP8A1	1.00599	4.45771	13.3428	2.90393e-37	2.89723e-35	73.7816
SFRP4	0.999121	4.69628	6.64627	5.1349e-11	3.69229e-10	14.1862
MBOAT2	0.994962	5.35004	10.8395	7.47316e-26	2.40066e-24	47.7877
ABCC4	0.994597	6.58382	8.05168	2.50664e-15	2.88987e-14	23.9047
CLDN7	0.989076	6.32679	8.37356	2.05989e-16	2.60334e-15	26.3593
PCAT18	0.987112	3.20978	7.27555	7.36853e-13	6.39798e-12	18.3331
COLEC12	0.985277	4.4874	10.123	6.51273e-23	1.57888e-21	41.1027
RAB17	0.975528	4.06543	12.624	8.12433e-34	5.73456e-32	65.9232
RAB3D	0.972612	5.56357	14.96	1.81541e-45	3.42486e-43	92.5003
ERGIC1	0.972532	6.95794	15.9392	1.04193e-50	3.37847e-48	104.466
ATP2C1	0.962162	6.46186	12.7007	3.53403e-34	2.69625e-32	66.7472
VSTM2L	0.957843	5.73832	6.57678	8.03884e-11	5.62069e-10	13.7491
SLC4A4	0.947266	5.77832	6.15387	1.12584e-09	6.82742e-09	11.1793
GNL3	0.943341	6.14549	15.8047	5.61407e-50	1.57437e-47	102.796
SLC25A33	0.933229	3.86275	15.9065	1.57081e-50	4.65678e-48	104.059
CANT1	0.924971	7.02918	13.4778	6.32301e-38	6.62703e-36	75.2916
FBXO25	0.921211	5.03686	14.2239	1.16632e-41	1.59233e-39	83.8101
TSTD1	0.920042	6.98174	11.7172	1.16532e-29	5.18943e-28	56.453
NKAIN1	0.918563	3.3197	6.18593	9.26633e-10	5.66573e-09	11.3686
GLO1	0.917425	7.60325	10.1014	7.94504e-23	1.91271e-21	40.9065
FBP1	0.916886	5.84993	8.98687	1.40891e-18	2.256e-17	31.263
REXO2	0.915589	5.96996	10.6875	3.23933e-25	9.68625e-24	46.3389
BCAM	0.914187	8.05614	10.1737	4.08303e-23	1.00631e-21	41.5635
PRR15L	0.905382	5.69818	10.4023	4.85699e-24	1.29221e-22	43.6651
CRISP2	0.896885	1.99827	9.99312	2.13874e-22	4.97569e-21	39.9295
ZNF350	0.895973	4.93849	12.4777	3.93488e-33	2.5048e-31	64.3617
MCCC2	0.891251	6.59163	7.15627	1.68949e-12	1.42175e-11	17.5213
ATP6V1G1	0.889158	7.99324	14.9648	1.71404e-45	3.2935e-43	92.5572
PAICS	0.88848	5.3322	16.3562	5.35996e-53	2.13904e-50	109.692
LUZP2	0.884776	2.84005	8.65791	2.11724e-17	2.98891e-16	28.5963
TMC5	0.884112	5.14061	7.51035	1.39021e-13	1.32096e-12	19.9662
CXCL14	0.876995	4.89609	5.47401	5.67097e-08	2.79269e-07	7.37972
PPP1R9A	0.868215	2.89314	17.6249	3.75729e-60	2.4366e-57	126.034
SLC39A6	0.867289	7.33321	10.3426	8.49348e-24	2.23676e-22	43.1133
APOC1	0.865973	4.50468	6.55523	9.23044e-11	6.36379e-10	13.6143
ZNF613	0.862896	4.61212	11.5815	4.67255e-29	1.98698e-27	55.0796
SLC37A1	0.862418	4.75751	11.9051	1.67264e-30	8.07223e-29	58.373
PKIB	0.860986	3.55541	8.40868	1.56056e-16	2.01398e-15	26.6322
SDK1	0.860261	3.52149	8.37014	2.11618e-16	2.66475e-15	26.3328
TMPRSS2	0.859455	8.44178	5.74176	1.27101e-08	6.85091e-08	8.82678
TPD52	0.855137	6.30128	10.5773	9.27974e-25	2.64524e-23	45.2994
CGREF1	0.854003	4.03301	10.5302	1.45181e-24	4.04946e-23	44.8574
PPP3CA	0.851063	7.11421	10.133	5.94222e-23	1.44394e-21	41.1932
SEC23B	0.850519	5.95561	12.2912	2.89025e-32	1.67538e-30	62.3882
NKX3-1	0.850352	9.21625	6.80201	1.85255e-11	1.40512e-10	15.181
HID1	0.847487	6.27972	12.3657	1.30576e-32	7.78651e-31	63.1745
CBLC	0.840702	4.61461	8.08457	1.94905e-15	2.2672e-14	24.1517
SLC45A3	0.840669	9.17719	5.06906	4.83008e-07	2.1031e-06	5.31452
RGS10	0.828096	6.50571	11.205	2.06572e-27	7.60067e-26	51.3337
EMB	0.813717	5.20331	10.6662	3.97311e-25	1.16785e-23	46.1372
GDPD1	0.812846	3.10327	11.8053	4.70399e-30	2.17896e-28	57.3502
SPOCK1	0.812659	6.51631	6.82248	1.61784e-11	1.2307e-10	15.3133
TSTA3	0.80991	5.96935	11.1953	2.27367e-27	8.27775e-26	51.2389
REPS2	0.806012	4.909	9.15405	3.4437e-19	5.81005e-18	32.6503
SLC7A11	0.805683	2.26874	12.619	8.5759e-34	6.0124e-32	65.8697
NETO2	0.804113	2.39983	11.8433	3.17613e-30	1.51172e-28	57.7387
SERINC5	0.801173	6.13682	8.4692	9.65098e-17	1.27891e-15	27.1046
IMPDH2	0.798423	7.23185	12.2052	7.19568e-32	4.0141e-30	61.4856
DSG2	0.796941	5.26333	8.28363	4.17483e-16	5.11429e-15	25.6652
MYO6	0.795681	5.53601	7.77498	2.01071e-14	2.08215e-13	21.8616
CXADR	0.795492	5.08964	9.6292	5.60496e-21	1.1381e-19	36.7083
GFPT1	0.792269	5.70853	12.1203	1.76215e-31	9.47359e-30	60.5994
THBS4	0.787096	4.78435	5.72031	1.4361e-08	7.66512e-08	8.70848
ZNF577	0.783923	3.84369	12.3106	2.35104e-32	1.37822e-30	62.5926
FAM3B	0.783261	5.41471	4.21327	2.76403e-05	9.03009e-05	1.44699
MAOA	0.782393	6.37895	8.29517	3.81432e-16	4.70041e-15	25.7539
FNBP1L	0.781392	5.02694	11.7585	7.62572e-30	3.45522e-28	56.8724
GRIN3A	0.778092	2.36619	6.23897	6.70136e-10	4.17367e-09	11.6838
B3GAT1	0.774501	3.71325	8.23929	5.90012e-16	7.11856e-15	25.3253
TLCD1	0.773345	4.47238	10.0858	9.16659e-23	2.19269e-21	40.7654
AMD1	0.767734	7.18583	6.91455	8.75653e-12	6.82628e-11	15.9129
KDELR2	0.765147	7.58364	13.7292	3.60803e-39	4.35313e-37	78.1282
FAAH	0.765141	6.3711	8.01462	3.32464e-15	3.79917e-14	23.6275
LIPH	0.763431	3.91863	8.9875	1.40146e-18	2.24754e-17	31.2682
PRR16	0.763309	4.2314	5.64218	2.23299e-08	1.16313e-07	8.28108
MLPH	0.762189	6.81615	7.93081	6.2717e-15	6.87171e-14	23.0045
RALGAPA2	0.761911	5.02413	9.24072	1.64532e-19	2.88921e-18	33.3778
DCXR	0.758268	7.86994	7.74056	2.59408e-14	2.648e-13	21.6117
MRPL17	0.758138	5.70694	13.1083	3.99498e-36	3.51287e-34	71.1854
ACLY	0.755578	6.93293	10.3981	5.0491e-24	1.33988e-22	43.6268
KCNG3	0.752443	2.17538	9.75255	1.87275e-21	3.94152e-20	37.7892
CERS4	0.750774	6.16295	10.6811	3.44277e-25	1.0265e-23	46.2787
EEF1A2	0.745995	4.73958	4.15397	3.57079e-05	0.000114507	1.20434
TRIM68	0.744705	4.80809	9.80785	1.14146e-21	2.47779e-20	38.2775
ACSS1	0.741491	5.37231	12.6367	7.07419e-34	5.02752e-32	66.0602
GMDS	0.736999	4.7877	9.22654	1.85742e-19	3.24454e-18	33.2584
GRPR	0.728778	2.09387	8.03518	2.84271e-15	3.26644e-14	23.7812
TRPV6	0.728385	5.14491	6.45137	1.78664e-10	1.18987e-09	12.9707
CORO2A	0.726705	4.97198	9.14174	3.82314e-19	6.42932e-18	32.5473
P4HB	0.725105	9.38755	11.4929	1.1489e-28	4.65665e-27	54.19
ZFAS1	0.724007	6.52571	10.2625	1.79319e-23	4.48342e-22	42.3756
PAFAH1B3	0.720681	4.89127	9.21498	2.05014e-19	3.54383e-18	33.1611
TNFSF10	0.720155	6.58626	7.69056	3.74892e-14	3.7722e-13	21.2507
CMTM4	0.718627	4.78751	9.32521	7.96507e-20	1.44485e-18	34.0925
SAMD13	0.717036	2.67152	9.2883	1.09422e-19	1.9508e-18	33.7796
EPB41L4B	0.716271	4.14506	10.0728	1.03293e-22	2.46384e-21	40.6476
LRRN1	0.715646	3.74437	4.91522	1.04918e-06	4.36149e-06	4.56924
TUBB2A	0.713808	5.09747	6.59403	7.195e-11	5.06481e-10	13.8572
CAMSAP3	0.71351	4.93379	9.5185	1.48498e-20	2.89083e-19	35.7478
SLC26A2	0.712903	4.64875	6.63519	5.51664e-11	3.95582e-10	14.1162
PGM3	0.708875	5.43242	9.5116	1.5776e-20	3.06539e-19	35.6881
TMEM97	0.708567	4.43454	11.05	9.56489e-27	3.31924e-25	49.819
NAAA	0.708222	6.1406	8.46168	1.02459e-16	1.35244e-15	27.0458
CORO1B	0.707381	6.71431	11.1653	3.06441e-27	1.10404e-25	50.9439
SSTR1	0.704233	2.7705	5.85622	6.57944e-09	3.67626e-08	9.46503
MAZ	0.703579	6.3022	10.8785	5.11743e-26	1.65933e-24	48.1618
SEL1L3	0.703272	4.69809	8.83529	4.96186e-18	7.54725e-17	30.0238
ITGBL1	0.703179	2.62079	8.5924	3.59609e-17	4.98171e-16	28.0753
ABHD11	0.703111	5.894	8.87924	3.45047e-18	5.32769e-17	30.3813
PEX10	0.699208	4.94784	6.11053	1.46276e-09	8.77824e-09	10.9248
MRPS33	0.692205	4.75994	14.117	4.06995e-41	5.41408e-39	82.5716
EIF3I	0.691843	7.48297	15.4148	7.06275e-48	1.62851e-45	98.0018
ZDHHC9	0.685675	5.18901	11.733	9.90858e-30	4.44179e-28	56.6134
TMEM87A	0.681515	6.13451	11.3907	3.2254e-28	1.26768e-26	53.1694
SYNGR2	0.671203	7.36843	10.9197	3.42661e-26	1.12514e-24	48.5581
FAM117B	0.670426	4.42153	9.08276	6.29595e-19	1.03858e-17	32.0561
NECAB3	0.669316	5.55369	10.606	7.06122e-25	2.0352e-23	45.5692
SLC12A2	0.669141	4.9926	6.78444	2.08052e-11	1.56318e-10	15.0677
ALDH3B2	0.667678	4.04895	5.12378	3.64685e-07	1.61363e-06	5.58486
RAB3IP	0.665881	3.71521	12.6433	6.58707e-34	4.77954e-32	66.1308
ERBB3	0.664967	5.92033	8.99267	1.34216e-18	2.16246e-17	31.3108
LRBA	0.664638	4.94251	9.45206	2.65347e-20	5.04257e-19	35.1757
UGDH	0.664343	5.80615	7.50322	1.46337e-13	1.38666e-12	19.916
TC2N	0.663066	5.11164	9.26042	1.38991e-19	2.45267e-18	33.544
BIK	0.661884	5.07644	8.00495	3.57807e-15	4.05306e-14	23.5554
POSTN	0.660972	4.02543	5.57612	3.22968e-08	1.63709e-07	7.92399
EIF2AK1	0.657865	6.07004	14.9551	1.92671e-45	3.56991e-43	92.4413
PMEPA1	0.656606	7.56566	7.33494	4.8531e-13	4.31497e-12	18.7419
TBC1D4	0.656359	4.67372	7.79007	1.79771e-14	1.87845e-13	21.9714
BAIAP2L1	0.655444	5.3188	8.87727	3.5072e-18	5.40135e-17	30.3653
HEBP2	0.654759	6.00953	11.5604	5.79229e-29	2.43323e-27	54.8672
BDH1	0.652081	4.20568	10.83	8.19392e-26	2.60798e-24	47.6967
EHF	0.650559	5.88333	5.05943	5.07367e-07	2.19993e-06	5.26721
GRHL2	0.649732	5.75416	7.92414	6.59488e-15	7.21059e-14	22.9552
DNASE2B	0.648801	3.57688	5.07615	4.65821e-07	2.03253e-06	5.34937
ARFIP2	0.647271	6.1547	12.2468	4.63005e-32	2.61095e-30	61.9219
RWDD2A	0.646335	4.54544	9.73646	2.16189e-21	4.53053e-20	37.6476
ATP11B	0.645979	5.17228	9.11035	4.98734e-19	8.29305e-18	32.2855
FMO5	0.642082	3.35752	6.30225	4.53783e-10	2.89395e-09	12.0631
KIF5C	0.641326	5.24657	7.09845	2.5154e-12	2.07967e-11	17.132
EGF	0.636189	2.55981	7.49693	1.5311e-13	1.44626e-12	19.8716
RAB11A	0.634804	6.42656	12.3516	1.51857e-32	9.00385e-31	63.0251
GADD45G	0.633394	6.11967	4.87346	1.29037e-06	5.28371e-06	4.37071
HOMER2	0.633092	5.36976	7.04504	3.62418e-12	2.95865e-11	16.775
IQGAP2	0.630908	5.38667	7.19414	1.29981e-12	1.10548e-11	17.7777
TMEM106C	0.630843	5.40517	10.4197	4.12086e-24	1.10201e-22	43.8273
ZNF217	0.63018	5.17409	7.77981	1.94005e-14	2.013e-13	21.8967
SRPRB	0.630037	5.68772	12.0853	2.5459e-31	1.31172e-29	60.2354
SHMT2	0.62867	5.13816	11.0187	1.30075e-26	4.46908e-25	49.5152
PPFIA2	0.628168	2.22134	5.86807	6.14172e-09	3.44654e-08	9.5318
UNC13B	0.625188	5.56399	8.42861	1.33258e-16	1.73486e-15	26.7874
ELMO3	0.624996	5.04549	8.11173	1.58238e-15	1.85733e-14	24.3564
RAB25	0.621533	6.43524	7.55752	9.89047e-14	9.5375e-13	20.2998
SLC7A1	0.621123	4.71895	8.8619	3.9831e-18	6.09566e-17	30.24
NSUN7	0.620889	3.34071	8.95059	1.90728e-18	3.00759e-17	30.9648
ORC5	0.620831	4.62514	12.9323	2.79841e-35	2.30447e-33	69.2579
AP1M2	0.619673	6.55926	8.34177	2.64618e-16	3.30804e-15	26.1132
PTPRN2	0.616844	5.84228	5.72082	1.43189e-08	7.64658e-08	8.71133
CREB3L4	0.616661	7.60644	6.79438	1.94833e-11	1.47451e-10	15.1318
BICD1	0.614341	3.1488	8.33079	2.88473e-16	3.58896e-15	26.0284
PLEKHH1	0.613595	4.76459	5.95027	3.79776e-09	2.18677e-08	9.99819
SC5D	0.611912	5.86142	8.22801	6.4416e-16	7.75586e-15	25.2391
ZNF615	0.610994	4.5633	7.40329	2.99058e-13	2.73154e-12	19.2159
MCOLN2	0.610712	2.50762	8.61453	3.0079e-17	4.20054e-16	28.2509
PLEKHB1	0.610358	4.03929	7.10863	2.34557e-12	1.94546e-11	17.2004
CHDH	0.608748	4.0175	8.01771	3.24745e-15	3.71915e-14	23.6505
HSP90B1	0.606674	8.64885	9.23714	1.69652e-19	2.9735e-18	33.3476
MRPL42	0.605589	4.08896	14.6271	9.89551e-44	1.62977e-41	88.537
DNAH8	0.605458	2.06317	5.9424	3.97761e-09	2.28525e-08	9.95328
AADAT	0.602511	4.35379	7.02351	4.19584e-12	3.40658e-11	16.6318
MYBPC1	0.602275	5.50005	3.20428	0.00140046	0.0033405	-2.22694
CLCN3	0.601094	5.18712	9.17452	2.89388e-19	4.92244e-18	32.8216
TTC6	0.599431	3.49281	6.82343	1.60765e-11	1.22384e-10	15.3195
PGC	0.595301	4.73984	2.6451	0.00830548	0.0167433	-3.84187
BZW2	0.595078	4.78934	9.80026	1.22187e-21	2.63579e-20	38.2104
IER3IP1	0.594332	4.93778	10.7209	2.34865e-25	7.16752e-24	46.6565
PDIA4	0.594251	7.11689	8.70326	1.46439e-17	2.11919e-16	28.9589
SEC61A1	0.593635	7.7099	11.6599	2.0976e-29	9.10659e-28	55.8716
ADRB2	0.593019	4.16542	7.50975	1.39625e-13	1.32548e-12	19.962
ENDOD1	0.592485	6.11282	6.70107	3.59531e-11	2.63639e-10	14.5339
ABHD2	0.591835	6.42386	5.61014	2.67204e-08	1.37525e-07	8.10737
NCALD	0.59126	3.51118	6.27063	5.51605e-10	3.46547e-09	11.8732
MYO5C	0.590916	4.2733	9.07842	6.53082e-19	1.07314e-17	32.02
SPINT2	0.590306	7.8482	7.8095	1.55592e-14	1.63293e-13	22.1131
CST2	0.590203	3.36084	3.40369	0.000693423	0.00177303	-1.57794
SSR2	0.586432	7.11425	11.4662	1.50586e-28	6.00953e-27	53.9225
EPHA7	-0.585	3.05211	-6.8821	1.08805e-11	8.42506e-11	15.7007
ABCC9	-0.585117	2.92633	-9.79068	1.33149e-21	2.86629e-20	38.1256
SH3PXD2A	-0.586472	3.86895	-8.96102	1.74836e-18	2.77385e-17	31.0505
GNG2	-0.588583	2.63399	-9.61326	6.45295e-21	1.30518e-19	36.5694
PAK1	-0.588738	4.11666	-9.12603	4.36731e-19	7.29713e-18	32.4163
ZNF536	-0.588876	1.72752	-14.2924	5.21707e-42	7.41538e-40	84.6073
SMIM10	-0.588961	3.26904	-7.96117	4.98655e-15	5.5456e-14	23.2296
RILPL2	-0.589125	4.08389	-11.004	1.50261e-26	5.12863e-25	49.3726
CCDC89	-0.589794	1.84167	-15.4219	6.47055e-48	1.52587e-45	98.0887
TRHDE-AS1	-0.590915	1.76679	-14.4444	8.68457e-43	1.36532e-40	86.3842
BIN1	-0.590966	5.0346	-8.85371	4.26187e-18	6.51269e-17	30.1735
PPARGC1A	-0.590982	1.98828	-13.3727	2.07421e-37	2.13089e-35	74.1149
RRAS	-0.591896	7.47446	-7.69046	3.75184e-14	3.7722e-13	21.2499
RBFOX3	-0.591997	3.39243	-7.3298	5.03226e-13	4.46661e-12	18.7064
NOTCH1	-0.592532	4.22109	-8.96507	1.69027e-18	2.68991e-17	31.0837
VEGFA	-0.592538	5.71498	-4.12888	3.97562e-05	0.000126692	1.10267
MRVI1	-0.593829	4.5143	-6.23798	6.74219e-10	4.19658e-09	11.6779
MT1M	-0.594635	4.91182	-3.51287	0.000464798	0.00123061	-1.20645
EYA1	-0.595265	3.13086	-7.21426	1.13026e-12	9.6444e-12	17.9145
RIMS3	-0.595418	2.32059	-13.5073	4.53016e-38	5.05429e-36	75.6218
APBB1	-0.596	4.31622	-10.2478	2.05656e-23	5.12954e-22	42.2404
LAYN	-0.596054	3.54848	-8.92735	2.31459e-18	3.62782e-17	30.7743
RRAD	-0.596358	3.22094	-5.56191	3.49477e-08	1.768e-07	7.8477
CD40	-0.59708	3.68094	-7.78416	1.87841e-14	1.9549e-13	21.9283
MLC1	-0.598045	2.50989	-7.33848	4.73349e-13	4.21948e-12	18.7663
TSPAN2	-0.598582	3.57663	-7.18686	1.36719e-12	1.16088e-11	17.7283
LRP1	-0.600154	5.19708	-7.00127	4.87979e-12	3.92197e-11	16.4842
NES	-0.600997	5.17585	-7.12223	2.13627e-12	1.77754e-11	17.2918
EFNA5	-0.601471	3.10052	-8.46154	1.0258e-16	1.35244e-15	27.0446
TRIM2	-0.602247	4.10826	-7.38266	3.4626e-13	3.13507e-12	19.0724
PBX1	-0.603099	4.07362	-9.89507	5.20467e-22	1.16891e-20	39.0521
NDC80	-0.603144	2.53497	-10.6734	3.70673e-25	1.09889e-23	46.2058
LTBP4	-0.605178	6.78108	-6.23685	6.78875e-10	4.22303e-09	11.6712
ACOX2	-0.605326	3.52199	-8.29138	3.92902e-16	4.836e-15	25.7248
ZNF423	-0.605673	3.01151	-11.513	9.37422e-29	3.87517e-27	54.3911
FGD5	-0.605789	2.89999	-11.0835	6.87743e-27	2.42722e-25	50.1449
TRIP10	-0.606361	4.99623	-10.4949	2.02709e-24	5.53503e-23	44.5278
ANK2	-0.606433	2.32005	-12.0662	3.11028e-31	1.58977e-29	60.0373
DUOX1	-0.607265	2.87929	-7.30809	5.86347e-13	5.15588e-12	18.5567
ISYNA1	-0.607383	4.60877	-7.60206	7.15917e-14	7.02778e-13	20.6165
PDK4	-0.607772	5.64604	-4.21986	2.68589e-05	8.79934e-05	1.47418
ISL1	-0.608896	3.27745	-8.83514	4.96798e-18	7.54725e-17	30.0226
FILIP1	-0.610727	2.05071	-10.7179	2.41844e-25	7.35888e-24	46.6275
GALNT13	-0.611272	1.84994	-11.4706	1.43954e-28	5.76703e-27	53.967
PLIN4	-0.611293	3.59737	-7.45732	2.0341e-13	1.8929e-12	19.5934
GFRA1	-0.611492	2.66662	-9.52747	1.37274e-20	2.67908e-19	35.8252
PLEKHG3	-0.613008	3.42808	-12.479	3.88283e-33	2.48693e-31	64.3749
CLIP2	-0.614613	3.48563	-10.9604	2.30387e-26	7.66183e-25	48.9503
AKAP12	-0.61498	4.49512	-6.72374	3.1002e-11	2.29114e-10	14.6785
IL6ST	-0.61503	5.43033	-9.01648	1.09941e-18	1.78242e-17	31.5072
RCAN2	-0.615214	3.90868	-6.94086	7.33789e-12	5.77678e-11	16.0855
IER5	-0.61564	3.41163	-8.40064	1.66309e-16	2.13567e-15	26.5696
SLMAP	-0.616785	4.34157	-9.76922	1.61346e-21	3.41659e-20	37.9362
ETV5	-0.617811	2.87028	-8.28495	4.13167e-16	5.0674e-15	25.6754
FHL2	-0.618526	4.67234	-7.11606	2.22881e-12	1.85009e-11	17.2503
LHFPL2	-0.619102	3.32032	-10.6689	3.8686e-25	1.14036e-23	46.1635
BNIPL	-0.619562	2.56868	-6.438	1.94389e-10	1.2847e-09	12.8885
APCDD1	-0.621277	5.19734	-6.81178	1.73667e-11	1.31819e-10	15.2441
TACC1	-0.621667	4.90137	-8.37466	2.04204e-16	2.58393e-15	26.3679
TP63	-0.621746	3.73358	-5.49691	5.00239e-08	2.48348e-07	7.50095
FBXO30	-0.622299	2.96293	-12.8716	5.45863e-35	4.4249e-33	68.5964
KDR	-0.623088	4.104	-7.75902	2.26306e-14	2.33183e-13	21.7456
MYOM1	-0.624814	2.36716	-6.60871	6.54604e-11	4.63629e-10	13.9494
SLC18A2	-0.625408	2.6156	-8.40625	1.59094e-16	2.04809e-15	26.6132
CD200	-0.62748	3.24132	-7.84514	1.19288e-14	1.26687e-13	22.3737
SULF2	-0.627957	4.14555	-8.4352	1.26463e-16	1.65054e-15	26.8389
ADAMTS5	-0.628089	2.09701	-11.62	3.15597e-29	1.35877e-27	55.4677
NTF3	-0.628607	2.19785	-13.8436	9.68876e-40	1.19679e-37	79.4308
ANO6	-0.629689	3.88731	-8.24536	5.62785e-16	6.81383e-15	25.3718
MAF	-0.630763	4.6124	-7.36392	3.9544e-13	3.55246e-12	18.9424
PTGIS	-0.633504	3.76041	-6.21957	7.54675e-10	4.66379e-09	11.5682
ACSF2	-0.634927	3.8018	-8.2263	6.52742e-16	7.84804e-15	25.2261
BTG3	-0.637794	4.09636	-9.06741	7.16592e-19	1.17092e-17	31.9286
LPP	-0.63971	5.12111	-8.54779	5.14812e-17	7.02855e-16	27.7225
MYL6	-0.640521	9.03701	-9.48916	1.91966e-20	3.7092e-19	35.4947
DOK4	-0.640837	3.37433	-10.8828	4.90919e-26	1.59679e-24	48.2028
ISLR	-0.640838	5.27551	-6.84521	1.39123e-11	1.06771e-10	15.4607
RBM24	-0.641147	2.85479	-7.3467	4.46652e-13	3.99522e-12	18.8231
MXRA5	-0.642788	3.66719	-7.4905	1.6035e-13	1.51116e-12	19.8264
TLN1	-0.643251	6.40962	-9.98796	2.24163e-22	5.18372e-21	39.8831
ANP32E	-0.643334	3.94902	-9.65369	4.51267e-21	9.25365e-20	36.922
CEBPB	-0.645719	5.30314	-7.95423	5.25516e-15	5.83182e-14	23.1781
ANGPTL2	-0.645937	4.25189	-6.92814	7.993e-12	6.26873e-11	16.002
S100A8	-0.646539	2.81182	-5.89428	5.27245e-09	2.97806e-08	9.67983
SAMD12	-0.647116	2.25829	-12.6926	3.85905e-34	2.92274e-32	66.6601
CTSB	-0.648171	7.21542	-9.25207	1.49306e-19	2.63022e-18	33.4735
C2orf88	-0.649115	2.27058	-11.3877	3.32367e-28	1.30137e-26	53.1397
NIPAL3	-0.649483	5.36476	-5.6908	1.69768e-08	8.96445e-08	8.54642
NID2	-0.650996	3.26516	-10.3196	1.05374e-23	2.74713e-22	42.9004
IFITM2	-0.651465	6.50179	-7.5898	7.82647e-14	7.64666e-13	20.5292
TSC22D3	-0.652788	6.89614	-7.47797	1.75442e-13	1.64443e-12	19.7383
CRTAP	-0.65443	6.23	-12.6141	9.04068e-34	6.25374e-32	65.8174
CD177	-0.655013	4.17556	-2.90616	0.00374644	0.0081666	-3.12565
GBP3	-0.656195	3.95193	-5.95936	3.59989e-09	2.07976e-08	10.0501
EPB41L2	-0.656595	3.7366	-9.77658	1.5106e-21	3.23175e-20	38.0012
NCAM1	-0.656601	2.71507	-8.64784	2.29733e-17	3.23874e-16	28.516
KANSL1L	-0.656673	3.59806	-13.2283	1.04834e-36	9.62622e-35	72.5103
MYADM	-0.657361	6.15952	-7.98079	4.29819e-15	4.82652e-14	23.3754
PPP1R14A	-0.658062	5.04289	-5.90495	4.9538e-09	2.81185e-08	9.74031
FYN	-0.658419	3.29858	-10.6466	4.79218e-25	1.39673e-23	45.9521
OAT	-0.660814	5.49092	-7.58143	8.31675e-14	8.1104e-13	20.4696
GRK5	-0.664962	2.99953	-12.581	1.29269e-33	8.70968e-32	65.4635
GLI3	-0.665068	2.74903	-12.2685	3.67744e-32	2.10813e-30	62.1499
L3MBTL4	-0.667397	1.8881	-20.3442	2.63538e-76	1.36724e-72	162.944
SPARC	-0.667592	7.59395	-6.43435	1.98912e-10	1.31209e-09	12.8661
TGFBR2	-0.669431	5.52175	-7.75389	2.35059e-14	2.41244e-13	21.7084
FAM229B	-0.669447	3.51935	-12.7612	1.82696e-34	1.40419e-32	67.4004
ADRA1D	-0.671104	2.27189	-9.20953	2.14776e-19	3.69572e-18	33.1153
PGR	-0.673763	2.55376	-13.0056	1.24771e-35	1.05254e-33	70.0577
GRASP	-0.673784	4.03332	-8.6381	2.48605e-17	3.49056e-16	28.4383
TSPYL2	-0.674614	5.20239	-10.5167	1.65052e-24	4.53062e-23	44.7308
CD74	-0.674978	8.49279	-6.5126	1.21176e-10	8.24476e-10	13.349
SLC2A5	-0.675101	2.95628	-6.54362	9.94191e-11	6.84066e-10	13.5419
CHN1	-0.678518	3.36288	-9.71934	2.51834e-21	5.22606e-20	37.4971
KY	-0.678998	1.57711	-20.2608	8.52681e-76	2.94914e-72	161.778
ARHGEF25	-0.67906	4.50035	-8.53042	5.91803e-17	8.01595e-16	27.5854
SORCS2	-0.680718	2.51653	-11.4001	2.93192e-28	1.16113e-26	53.2637
LDB2	-0.681044	3.225	-10.4263	3.87582e-24	1.03916e-22	43.8879
SYNE1	-0.681249	3.29968	-11.8117	4.40295e-30	2.06035e-28	57.4156
LAMB2	-0.681306	6.71621	-9.63104	5.51431e-21	1.12189e-19	36.7244
PLEKHA2	-0.683409	3.52532	-11.1234	4.63964e-27	1.65433e-25	50.5339
CACHD1	-0.683988	2.97272	-10.6712	3.78644e-25	1.11932e-23	46.1847
CDKL1	-0.684355	2.19517	-14.671	5.85919e-44	9.80565e-42	89.0564
RAB9B	-0.684401	2.62114	-10.7575	1.65217e-25	5.10206e-24	47.0039
MRC2	-0.686073	4.93239	-8.9691	1.6344e-18	2.605e-17	31.1168
EGR1	-0.687374	7.05017	-4.04486	5.67294e-05	0.000176817	0.766526
S100A9	-0.688321	4.12365	-4.71337	2.81183e-06	1.08783e-05	3.6245
KLHL5	-0.689905	3.95582	-9.45252	2.64293e-20	5.03512e-19	35.1796
SLIT3	-0.690689	3.32891	-9.34461	6.73764e-20	1.23298e-18	34.2574
SCPEP1	-0.691319	5.55229	-10.7863	1.25143e-25	3.93481e-24	47.2783
FST	-0.691324	3.11718	-8.15188	1.16162e-15	1.37434e-14	24.6599
KIT	-0.693719	2.84591	-9.586	8.20691e-21	1.65349e-19	36.3323
TSHZ3	-0.694301	3.33049	-10.8523	6.60174e-26	2.12732e-24	47.9102
B3GNT9	-0.694547	3.70206	-10.3427	8.49218e-24	2.23676e-22	43.1135
MYOF	-0.695511	4.59649	-7.62354	6.12256e-14	6.0273e-13	20.7698
PPP1R12A	-0.699271	4.57199	-11.2666	1.11806e-27	4.17302e-26	51.9405
MRGPRF	-0.699483	4.7091	-7.13059	2.01688e-12	1.68341e-11	17.348
CPED1	-0.699722	3.49574	-7.95799	5.10799e-15	5.67458e-14	23.2059
DSTN	-0.700075	8.12187	-10.5866	8.49106e-25	2.43379e-23	45.3871
MYOCD	-0.700492	3.24931	-8.75939	9.25868e-18	1.37044e-16	29.41
LMAN1L	-0.701187	3.19464	-5.42953	7.22624e-08	3.50699e-07	7.14559
LAMA2	-0.702721	3.23547	-8.89366	3.06198e-18	4.74196e-17	30.4989
ASPH	-0.703622	4.07223	-10.5266	1.50226e-24	4.17894e-23	44.8237
ITGA3	-0.705194	4.2628	-9.56293	1.00545e-20	2.02181e-19	36.1322
PNMT	-0.707242	2.19594	-8.12192	1.46318e-15	1.72523e-14	24.4333
SEMA6D	-0.708473	2.21082	-14.9173	3.04229e-45	5.53804e-43	91.9885
ADAM22	-0.708871	3.22158	-10.5148	1.67938e-24	4.59768e-23	44.7136
MEIS1	-0.709439	3.3782	-11.2821	9.57622e-28	3.6132e-26	52.0936
TMEM100	-0.709857	2.73142	-8.0929	1.8285e-15	2.13174e-14	24.2144
BNC2	-0.711522	2.25516	-15.9179	1.36202e-50	4.20988e-48	104.2
EDNRB	-0.712257	3.43947	-7.54027	1.12041e-13	1.07642e-12	20.1776
GPX8	-0.712809	3.149	-9.70205	2.93744e-21	6.07148e-20	37.3453
COL4A6	-0.713309	3.02211	-9.2407	1.64565e-19	2.88921e-18	33.3776
HSPG2	-0.714113	5.26017	-7.10159	2.4617e-12	2.03851e-11	17.1531
MMP2	-0.714269	5.43675	-7.1399	1.89154e-12	1.58407e-11	17.4108
HSD11B1	-0.717373	3.44095	-7.75685	2.2997e-14	2.36488e-13	21.7299
FGFR1	-0.717725	4.22217	-10.7369	2.01512e-25	6.20442e-24	46.8078
PNMA1	-0.720344	5.14775	-8.94413	2.01278e-18	3.16913e-17	30.9118
SLC12A4	-0.720618	4.43788	-12.2879	2.99307e-32	1.72534e-30	62.3536
CPQ	-0.720722	4.90548	-10.6581	4.2933e-25	1.2584e-23	46.0607
FBN1	-0.723796	3.68971	-8.80113	6.57362e-18	9.85663e-17	29.747
COL16A1	-0.726358	4.94486	-8.71941	1.28377e-17	1.88141e-16	29.0885
PRKCB	-0.72678	2.78439	-10.5974	7.66559e-25	2.20327e-23	45.4881
CORO1C	-0.728258	4.90739	-10.8333	7.9374e-26	2.54193e-24	47.7281
FHL1	-0.730211	5.98619	-5.60259	2.78702e-08	1.42735e-07	8.0666
SLC16A2	-0.731955	3.38706	-11.3859	3.38549e-28	1.3206e-26	53.1215
FOXF1	-0.73235	4.061	-7.8558	1.10152e-14	1.17707e-13	22.4519
TMEM158	-0.732765	3.61515	-7.25626	8.43299e-13	7.2675e-12	18.2011
AEBP1	-0.73336	6.61244	-6.78553	2.06559e-11	1.55308e-10	15.0748
SYT11	-0.734173	3.47509	-9.19396	2.45253e-19	4.20619e-18	32.9846
SOD3	-0.735199	5.81018	-7.31449	5.60555e-13	4.95006e-12	18.6008
CHST2	-0.7355	3.00616	-9.48169	2.04925e-20	3.93032e-19	35.4303
SH3BGRL	-0.735596	6.39184	-8.32387	3.04578e-16	3.77575e-15	25.975
SOCS3	-0.738379	5.29408	-4.5118	7.25702e-06	2.61092e-05	2.71876
TRPC1	-0.74095	2.64157	-13.7256	3.75923e-39	4.48015e-37	78.0876
ANXA2	-0.742278	6.14161	-8.6085	3.15805e-17	4.39838e-16	28.203
ILK	-0.74232	5.00471	-10.8993	4.18201e-26	1.36455e-24	48.3612
AFAP1L2	-0.744698	3.32424	-10.5427	1.28937e-24	3.61581e-23	44.9746
DST	-0.746267	3.91595	-10.2896	1.39287e-23	3.53359e-22	42.625
PDLIM1	-0.747812	5.8653	-8.72335	1.24311e-17	1.8244e-16	29.1201
ITM2C	-0.748612	6.6394	-8.81045	6.08861e-18	9.18247e-17	29.8224
CXCL12	-0.751534	4.04189	-8.03494	2.84804e-15	3.26895e-14	23.7794
LURAP1	-0.752846	2.43668	-16.2623	1.76723e-52	6.54885e-50	108.509
EVA1C	-0.75321	4.39748	-10.9405	2.79769e-26	9.24486e-25	48.7584
CFH	-0.754182	3.48738	-8.55044	5.03981e-17	6.88974e-16	27.7434
TRIP6	-0.754641	5.3448	-9.97161	2.60105e-22	5.9709e-21	39.7364
FBXO32	-0.754933	5.05	-9.65235	4.56672e-21	9.34601e-20	36.9103
SRPX	-0.755206	3.70899	-8.40361	1.62455e-16	2.08877e-15	26.5927
HTRA1	-0.756578	5.74103	-10.1888	3.55066e-23	8.77182e-22	41.7014
PAK3	-0.757229	2.0257	-19.5438	1.89626e-71	3.93511e-68	151.845
COL6A3	-0.757426	4.67116	-7.56276	9.52224e-14	9.20442e-13	20.337
AHNAK2	-0.759706	2.86253	-9.78244	1.43343e-21	3.07298e-20	38.0529
PRKG1	-0.760631	2.49875	-12.6643	5.24864e-34	3.88999e-32	66.3557
TMLHE	-0.761925	2.29011	-17.6992	1.40583e-60	9.7246e-58	127.009
C1QL1	-0.764679	2.40294	-8.53739	5.59636e-17	7.59056e-16	27.6404
ADCY5	-0.770857	3.84603	-9.56021	1.02984e-20	2.06286e-19	36.1086
RSPO2	-0.771809	2.28453	-9.74792	1.95175e-21	4.09947e-20	37.7485
PRELP	-0.772795	5.22214	-7.05134	3.47178e-12	2.84319e-11	16.8169
LAMA4	-0.773025	3.88576	-10.1411	5.51597e-23	1.34351e-21	41.2666
FOSB	-0.775667	4.83044	-3.48215	0.000520744	0.00136515	-1.31214
COCH	-0.775829	3.93284	-6.41748	2.21188e-10	1.45348e-09	12.7627
ZBTB47	-0.778807	4.3378	-12.6458	6.41248e-34	4.68563e-32	66.1574
TRANK1	-0.778931	3.35524	-11.5001	1.06793e-28	4.36252e-27	54.2623
GAS6	-0.780937	5.54917	-9.77158	1.57978e-21	3.35211e-20	37.957
TMEM132C	-0.781407	1.98345	-12.2477	4.58422e-32	2.59923e-30	61.9318
PODN	-0.781464	4.79432	-7.86215	1.0504e-14	1.12477e-13	22.4985
CLIP4	-0.782221	3.37647	-13.4426	9.41529e-38	9.76931e-36	74.8972
CKM	-0.782893	2.71489	-4.623	4.32065e-06	1.62138e-05	3.21376
DDR2	-0.784099	3.8438	-9.64615	4.82438e-21	9.85389e-20	36.8561
TIMP3	-0.786106	4.34328	-11.0329	1.13143e-26	3.90024e-25	49.653
JPH2	-0.787158	3.62801	-7.83522	1.28461e-14	1.35734e-13	22.301
ASB2	-0.788377	3.45531	-9.16457	3.14942e-19	5.33961e-18	32.7382
HOXD13	-0.791284	3.20675	-8.35482	2.38783e-16	2.99953e-15	26.2142
EYA4	-0.791373	2.26391	-15.9168	1.37949e-50	4.20988e-48	104.188
KCNAB1	-0.792348	2.81319	-9.41808	3.56625e-20	6.70351e-19	34.8843
GNAO1	-0.793778	2.65403	-12.7689	1.68037e-34	1.30116e-32	67.4832
APOBEC3G	-0.79633	2.82274	-11.9723	8.31014e-31	4.106e-29	59.065
MAL	-0.801272	3.57312	-9.832	9.18922e-22	2.00731e-20	38.4914
COL13A1	-0.801581	2.67742	-12.5265	2.32903e-33	1.53923e-31	64.8807
C12orf75	-0.803143	4.55042	-9.02744	1.00285e-18	1.62865e-17	31.5977
TMEM47	-0.804405	4.74709	-9.40609	3.95747e-20	7.39868e-19	34.7817
MCAM	-0.810199	5.06307	-8.7396	1.08863e-17	1.60222e-16	29.2507
ZNF483	-0.810552	2.13553	-19.0054	3.15671e-68	3.2754e-65	144.484
TBX4	-0.811717	2.91552	-7.83147	1.32105e-14	1.39443e-13	22.2736
ZNF185	-0.811753	4.18258	-8.46514	9.96802e-17	1.31756e-15	27.0728
APOBEC3C	-0.816792	4.0523	-8.32022	3.13419e-16	3.88071e-15	25.9469
PI16	-0.817327	3.21177	-5.30999	1.37415e-07	6.4546e-07	6.52526
TRPS1	-0.818593	3.28425	-13.6082	1.43833e-38	1.64001e-36	76.7583
MME	-0.822065	4.86878	-5.19012	2.58484e-07	1.16661e-06	5.91626
PGRMC1	-0.82727	7.00989	-13.696	5.27922e-39	6.08635e-37	77.7512
KCNMA1	-0.829633	3.83519	-9.98788	2.24315e-22	5.18372e-21	39.8824
MASP1	-0.829786	3.33423	-7.70482	3.37605e-14	3.41422e-13	21.3534
C1QTNF7	-0.836046	2.45884	-11.3055	7.58397e-28	2.88246e-26	52.3242
TIMP2	-0.837402	6.50705	-9.42414	3.38321e-20	6.39421e-19	34.9362
ETS2	-0.838487	5.30016	-8.39492	1.7401e-16	2.2263e-15	26.5252
EHD2	-0.839312	5.34763	-9.49181	1.87577e-20	3.63115e-19	35.5175
ADD3	-0.840445	4.502	-9.10998	5.00295e-19	8.30569e-18	32.2825
LRFN5	-0.840735	2.10116	-17.3568	1.28737e-58	7.42097e-56	122.528
LPAR1	-0.84078	3.53908	-11.5788	4.80416e-29	2.03461e-27	55.0522
EFNB1	-0.841821	4.12352	-13.0491	7.70357e-36	6.66102e-34	70.5352
CAPG	-0.842067	5.11212	-8.93699	2.13609e-18	3.35819e-17	30.8533
RGN	-0.844647	2.95662	-11.6122	3.41543e-29	1.45838e-27	55.3895
EHBP1L1	-0.848459	4.77438	-11.6186	3.19969e-29	1.3719e-27	55.4541
HAPLN1	-0.849178	1.63505	-19.0546	1.61013e-68	1.8563e-65	145.152
SCUBE2	-0.852574	4.91996	-5.51562	4.51343e-08	2.24934e-07	7.60037
CALM1	-0.856697	6.22363	-14.3678	2.14633e-42	3.18148e-40	85.4875
CLIC4	-0.857328	6.18308	-10.2423	2.16291e-23	5.38186e-22	42.1906
SERPING1	-0.857539	6.76138	-8.61054	3.1064e-17	4.33225e-16	28.2192
VSTM4	-0.860557	3.11502	-11.6845	1.63085e-29	7.13994e-28	56.1206
SGCB	-0.863641	4.16786	-12.6739	4.72825e-34	3.55509e-32	66.459
TCEAL2	-0.863683	4.07251	-8.32807	2.94691e-16	3.66194e-15	26.0074
ANXA2P1	-0.866335	2.37905	-19.8958	1.41687e-73	3.67537e-70	156.704
DPYSL2	-0.870137	4.02474	-12.085	2.55366e-31	1.31172e-29	60.2324
ATP1A2	-0.870494	3.58788	-7.70344	3.41045e-14	3.44565e-13	21.3435
MSRB3	-0.871603	4.70767	-8.69535	1.56183e-17	2.2539e-16	28.8956
AJUBA	-0.874923	3.176	-13.1801	1.79611e-36	1.62056e-34	71.9771
ANO5	-0.878268	2.38958	-14.1496	2.78257e-41	3.7496e-39	82.9484
FEZ1	-0.879432	2.87504	-15.9558	8.46059e-51	2.83184e-48	104.673
ADH1C	-0.879457	3.30665	-8.87723	3.50859e-18	5.40135e-17	30.3649
GBP1	-0.882392	3.82209	-9.29683	1.01687e-19	1.8196e-18	33.8518
ACTN1	-0.88552	6.31402	-11.0619	8.51004e-27	2.97307e-25	49.9345
PYGM	-0.887755	3.12822	-9.3829	4.83869e-20	8.94942e-19	34.5836
AOC3	-0.888891	5.1946	-8.77076	8.43509e-18	1.2557e-16	29.5017
ITGB3	-0.890747	2.21164	-15.6401	4.35805e-49	1.15946e-46	100.764
CYP4B1	-0.892031	3.54186	-7.57624	8.63578e-14	8.40571e-13	20.4327
FZD7	-0.894479	4.41076	-10.9752	1.99224e-26	6.6898e-25	49.0939
C3	-0.895215	5.55884	-6.42967	2.04855e-10	1.34786e-09	12.8375
CYP3A5	-0.899312	2.91385	-9.39305	4.43125e-20	8.22517e-19	34.6703
ENPP2	-0.899597	3.91281	-9.99261	2.14864e-22	4.98753e-21	39.9249
TRIM22	-0.900391	4.26183	-10.2795	1.53059e-23	3.87351e-22	42.5319
CD38	-0.904886	3.84624	-5.34745	1.12503e-07	5.3397e-07	6.71823
EFS	-0.908479	4.7539	-9.39856	4.22456e-20	7.86966e-19	34.7174
BHMT2	-0.910375	2.87348	-12.8329	8.34344e-35	6.60851e-33	68.1763
DZIP1	-0.91212	2.96059	-16.9033	4.76834e-56	2.35602e-53	116.66
KCNJ8	-0.917981	3.69601	-11.7088	1.27033e-29	5.63289e-28	56.3676
GSTM4	-0.92218	3.53178	-15.2297	6.83417e-47	1.44717e-44	95.7515
PRDM8	-0.927388	3.33541	-8.01439	3.33053e-15	3.80172e-14	23.6257
PPP1R3C	-0.928563	3.52782	-10.4604	2.80848e-24	7.58875e-23	44.2059
CPA6	-0.929047	2.54785	-10.1032	7.81487e-23	1.88575e-21	40.9228
ANTXR1	-0.931123	5.09151	-9.48867	1.92795e-20	3.71139e-19	35.4905
EPAS1	-0.932162	5.90048	-11.5453	6.74954e-29	2.82392e-27	54.716
EFEMP2	-0.932892	4.52899	-12.0515	3.62972e-31	1.83473e-29	59.8845
PTGS1	-0.933409	3.56022	-8.56996	4.30834e-17	5.92883e-16	27.8976
PCDH18	-0.935434	3.17073	-11.9113	1.56886e-30	7.60675e-29	58.4364
PCDH7	-0.93697	2.94957	-11.8684	2.44968e-30	1.17133e-28	57.9956
CAV2	-0.937624	3.62257	-13.0098	1.19051e-35	1.01252e-33	70.1042
SBSPON	-0.942652	3.15271	-10.3114	1.1371e-23	2.94227e-22	42.8253
ID3	-0.943868	6.12478	-8.4933	7.96336e-17	1.06754e-15	27.2935
ITPR1	-0.948206	4.21919	-9.13062	4.20084e-19	7.04167e-18	32.4545
COX7A1	-0.949613	5.35351	-8.71703	1.3089e-17	1.91553e-16	29.0694
NT5E	-0.950019	3.21643	-12.6404	6.80129e-34	4.9007e-32	66.0992
C1QTNF1	-0.950058	4.39912	-10.2757	1.58647e-23	4.00515e-22	42.4965
C1R	-0.953347	6.20793	-8.91687	2.52538e-18	3.93444e-17	30.6885
BMP4	-0.958133	3.582	-10.8657	5.79789e-26	1.87411e-24	48.0384
PDGFRA	-0.959852	3.31496	-12.1116	1.93092e-31	1.0306e-29	60.5089
ALDH1A2	-0.962573	3.54322	-11.7328	9.93153e-30	4.44179e-28	56.6111
IGFBP4	-0.966306	7.48193	-9.72144	2.47178e-21	5.13972e-20	37.5155
CYP27A1	-0.966461	4.80068	-7.51281	1.36584e-13	1.29899e-12	19.9835
TRNP1	-0.967195	3.4974	-14.4892	5.10678e-43	8.15199e-41	86.9104
ARMCX1	-0.973579	4.23383	-9.48426	2.00374e-20	3.85016e-19	35.4525
LMO4	-0.974106	4.82104	-15.2867	3.40314e-47	7.35644e-45	96.4428
RHOJ	-0.97495	3.60413	-14.6723	5.77298e-44	9.80565e-42	89.0711
FOS	-0.98025	8.05594	-5.12645	3.59702e-07	1.59294e-06	5.5981
NRK	-0.980547	1.92784	-15.3379	1.8158e-47	4.09582e-45	97.0656
CHGB	-0.980596	2.58184	-8.05992	2.35358e-15	2.72249e-14	23.9666
STOM	-0.981169	6.20461	-11.232	1.57851e-27	5.82868e-26	51.5996
COPZ2	-0.982505	4.25137	-12.4762	4.00193e-33	2.53196e-31	64.345
EDNRA	-0.982513	4.42402	-10.411	4.47446e-24	1.19349e-22	43.746
RBMS3	-0.985876	2.92387	-18.4697	4.63636e-65	4.37336e-62	137.248
MSN	-0.991419	5.60576	-11.2622	1.16839e-27	4.34523e-26	51.897
CCDC8	-0.991938	3.31024	-13.0246	1.0111e-35	8.6704e-34	70.2659
TRHDE	-0.99204	1.76432	-22.3266	1.25093e-88	1.29796e-84	191.106
NTN4	-1.00268	5.01555	-9.21532	2.0442e-19	3.541e-18	33.164
ANXA2P2	-1.0064	3.95448	-13.1783	1.83299e-36	1.63958e-34	71.9569
PDPN	-1.00717	3.45857	-13.2834	5.65621e-37	5.33535e-35	73.1214
ATRNL1	-1.0073	2.23104	-17.2645	4.31807e-58	2.24022e-55	121.327
LSAMP	-1.00795	3.44879	-8.99243	1.34485e-18	2.16344e-17	31.3088
CNTN1	-1.0104	3.57729	-10.3138	1.11248e-23	2.88577e-22	42.8469
PDZRN4	-1.01134	3.0243	-12.1246	1.68391e-31	9.10013e-30	60.6444
TPM1	-1.02312	7.00493	-10.9115	3.71204e-26	1.21502e-24	48.479
WIF1	-1.02874	2.58194	-8.83051	5.16122e-18	7.82936e-17	29.985
PRKCA	-1.02893	3.42304	-13.9702	2.24336e-40	2.92889e-38	80.8803
RBPMS	-1.03185	5.09985	-12.108	2.00603e-31	1.06197e-29	60.4712
MCC	-1.03354	3.29893	-15.6326	4.78041e-49	1.24004e-46	100.672
COL6A1	-1.03357	6.48714	-11.0829	6.9191e-27	2.43365e-25	50.139
KITLG	-1.03513	3.51888	-14.3972	1.51604e-42	2.31331e-40	85.832
GPRASP1	-1.0378	3.61831	-14.4317	1.00864e-42	1.56204e-40	86.2359
PDGFC	-1.0398	3.79211	-13.7247	3.79966e-39	4.48015e-37	78.077
VIM	-1.04095	7.53753	-11.688	1.57307e-29	6.91617e-28	56.1562
RPRM	-1.04762	2.93067	-11.5696	5.27433e-29	2.22465e-27	54.9598
OGN	-1.05421	4.17971	-8.71092	1.37583e-17	1.99939e-16	29.0203
CD248	-1.06538	3.93683	-12.53	2.24312e-33	1.49196e-31	64.9179
ANTXR2	-1.06668	5.85353	-11.6423	2.51172e-29	1.0859e-27	55.6935
CXCL13	-1.0738	2.75133	-6.5445	9.88615e-11	6.80682e-10	13.5474
LGALS3BP	-1.07547	7.00293	-10.2941	1.33593e-23	3.41418e-22	42.6662
ROR2	-1.07806	3.82181	-13.484	5.89574e-38	6.37232e-36	75.3609
GBP2	-1.07856	4.74091	-11.6988	1.4082e-29	6.21766e-28	56.2657
LDHB	-1.08021	6.74389	-9.94598	3.28273e-22	7.4533e-21	39.5068
GAS1	-1.08124	3.75314	-10.9866	1.78332e-26	6.02728e-25	49.2034
TMEM200B	-1.08168	3.61124	-12.1505	1.28224e-31	7.03941e-30	60.914
LGALS1	-1.08171	7.90057	-10.7254	2.25065e-25	6.89833e-24	46.6986
SLC8A1	-1.08252	3.06988	-15.6261	5.18233e-49	1.31151e-46	100.592
OLFML3	-1.08378	4.98945	-10.9466	2.63719e-26	8.74233e-25	48.8168
PDE5A	-1.08419	4.32793	-10.7252	2.25379e-25	6.89833e-24	46.6972
LAMB3	-1.08598	4.33982	-7.74049	2.59543e-14	2.648e-13	21.6112
PARM1	-1.08939	5.73986	-12.0404	4.07821e-31	2.04423e-29	59.7692
SPOCK3	-1.09709	4.23802	-9.64398	4.91809e-21	1.00256e-19	36.8372
CA3	-1.10269	2.3205	-6.64402	5.21013e-11	3.7412e-10	14.172
NEXN	-1.10436	4.26452	-9.96315	2.809e-22	6.41987e-21	39.6605
CHST3	-1.1047	3.39899	-15.4455	4.83422e-48	1.16651e-45	98.3777
PRNP	-1.10674	6.55308	-16.3315	7.33562e-53	2.81905e-50	109.381
SCRG1	-1.12362	2.37104	-16.1955	4.12086e-52	1.42527e-49	107.669
KANK2	-1.12511	5.57326	-13.2977	4.81695e-37	4.62784e-35	73.2804
TGFBR3	-1.12766	3.86735	-14.8909	4.1806e-45	7.3522e-43	91.6734
ANXA6	-1.13105	5.59534	-13.2599	7.35637e-37	6.87655e-35	72.8611
ID1	-1.13571	6.04836	-7.84814	1.16646e-14	1.24008e-13	22.3957
FXYD6	-1.14485	4.2285	-11.7512	8.2176e-30	3.70721e-28	56.7984
KRT23	-1.16425	3.30008	-8.5124	6.83613e-17	9.19996e-16	27.4436
ALDH2	-1.16737	5.23354	-12.617	8.76382e-34	6.10291e-32	65.8482
S100A4	-1.17039	5.68335	-10.1708	4.192e-23	1.02828e-21	41.5375
CAV1	-1.17312	5.29563	-11.121	4.75161e-27	1.68845e-25	50.5104
PDLIM7	-1.17843	5.65335	-12.0243	4.82784e-31	2.40835e-29	59.6023
C1S	-1.18376	6.24769	-10.5722	9.74546e-25	2.76281e-23	45.2511
FRMD6	-1.18726	3.76554	-15.6852	2.48693e-49	6.79063e-47	101.32
ATP2B4	-1.19105	4.58519	-12.1795	9.43574e-32	5.20773e-30	61.2175
CRISPLD2	-1.19724	5.47538	-12.4827	3.72931e-33	2.40343e-31	64.4148
MEIS2	-1.20459	3.9918	-15.2002	9.79705e-47	2.03308e-44	95.3945
CCND2	-1.20508	4.45683	-13.3195	3.77031e-37	3.72578e-35	73.5231
FOXF2	-1.2155	3.19989	-11.4738	1.39394e-28	5.60601e-27	53.9988
G0S2	-1.21724	4.0358	-12.4121	7.95571e-33	4.83764e-31	63.6649
RND3	-1.22365	4.39044	-12.0866	2.51177e-31	1.30911e-29	60.2487
SPARCL1	-1.23451	7.67378	-11.0796	7.14477e-27	2.50453e-25	50.1073
WFDC2	-1.24879	5.95957	-7.94301	5.72023e-15	6.30745e-14	23.0948
GPX3	-1.27394	5.69645	-10.9361	2.91971e-26	9.61743e-25	48.7162
VCL	-1.27546	5.44613	-13.2326	9.9924e-37	9.25725e-35	72.5578
NDNF	-1.28307	3.11152	-12.493	3.34004e-33	2.17964e-31	64.5239
MAOB	-1.29452	5.22763	-9.38542	4.73421e-20	8.77182e-19	34.6051
DKK3	-1.30736	5.20623	-13.3436	2.87523e-37	2.89645e-35	73.7915
S100A6	-1.32328	8.13819	-11.9176	1.46961e-30	7.15902e-29	58.501
SCN7A	-1.32488	2.88261	-16.671	9.55568e-55	4.31086e-52	113.687
CALD1	-1.32728	7.18626	-13.495	5.20769e-38	5.7484e-36	75.4838
KRT13	-1.33398	3.84871	-6.29374	4.78311e-10	3.03916e-09	12.0119
DCN	-1.34822	6.05132	-11.0138	1.36518e-26	4.67496e-25	49.4674
COL14A1	-1.35594	4.29868	-12.1961	7.91438e-32	4.39143e-30	61.3914
CFD	-1.36973	6.27274	-9.55934	1.03775e-20	2.0747e-19	36.101
SERPINF1	-1.38871	6.51994	-13.1117	3.84634e-36	3.41108e-34	71.223
ID4	-1.40811	4.74308	-12.6559	5.74475e-34	4.22749e-32	66.2663
RBP1	-1.43902	3.39162	-16.6472	1.2979e-54	5.61125e-52	113.383
COL6A2	-1.46059	7.29127	-15.2916	3.20451e-47	7.07448e-45	96.5024
IGF1	-1.46671	3.25825	-14.2955	5.03183e-42	7.25143e-40	84.6431
TAGLN	-1.49237	9.30002	-11.2031	2.10424e-27	7.68789e-26	51.3154
ANGPTL1	-1.49458	2.57872	-17.6145	4.31434e-60	2.63327e-57	125.897
GSTM2	-1.52269	3.89119	-19.2777	7.49924e-70	9.72652e-67	148.195
CSRP1	-1.54921	7.47325	-14.3902	1.64692e-42	2.47659e-40	85.75
NEFH	-1.55393	6.32542	-5.79277	9.49129e-09	5.19692e-08	9.10976
GJA1	-1.59793	5.96112	-15.1578	1.64457e-46	3.3459e-44	94.8809
SYNPO2	-1.6674	5.731	-12.4729	4.14257e-33	2.60505e-31	64.3108
MYLK	-1.67254	6.29687	-12.4119	7.97259e-33	4.83764e-31	63.6628
SLC14A1	-1.67284	4.23254	-10.829	8.27379e-26	2.62535e-24	47.6871
ACTA2	-1.68817	9.07113	-12.8635	5.96545e-35	4.79826e-33	68.5085
PTN	-1.73914	5.98386	-11.16	3.22876e-27	1.15923e-25	50.8923
TGFB3	-1.77082	4.66923	-15.0844	4.01599e-46	8.01344e-44	93.9958
FLNC	-1.8227	5.71194	-12.6374	7.02564e-34	5.02745e-32	66.067
NELL2	-1.83837	3.01449	-14.9936	1.20825e-45	2.36544e-43	92.9039
FLNA	-1.90377	8.50182	-14.9114	3.26687e-45	5.84433e-43	91.9179
SYNM	-1.92014	5.81713	-13.4814	6.07383e-38	6.43083e-36	75.3314
CHRDL1	-1.99187	4.89747	-14.2683	6.92453e-42	9.70932e-40	84.3267
C7	-2.03428	5.33263	-14.3406	2.95691e-42	4.32125e-40	85.17
MYH11	-2.1975	8.47797	-13.8102	1.42364e-39	1.73785e-37	79.0495
PGM5	-2.20637	5.15209	-16.2144	3.24563e-52	1.16127e-49	107.906
BMP8A	-5.38911	4.82003	-6.441	1.90747e-10	1.26144e-09	12.907

## Sheet: Venn-Down
Names	total	elements
Cancer-BPH Normal-BPH	19	STEAP4
		EHF
		SEC23B
		PGC
		AGR3
		CLDN8
		CLDN3
		BMPR1B
		SC5D
		ALCAM
		UAP1
		CRISP2
		TSTD1
		DSG2
		AMD1
		MAL2
		SLC26A2
		ELOVL7
		SLC39A6
Normal-BPH	171	ZNF204P
		COL4A6
		LYPD6B
		CSTA
		KRT19
		TSPAN18
		CAPN6
		LAMB3
		ZNF185
		FLRT3
		HSPB1
		GLIS1
		HSPB6
		GSTA1
		SEMG1
		MPZL2
		CRABP1
		LDB3
		STAC2
		ABCG2
		HOXB8
		ST6GALNAC2
		MFSD2A
		SLC2A5
		SERPINB5
		CLIP3
		PLLP
		ANO1
		UPK1A
		TPSG1
		FOXQ1
		CAPNS2
		CEACAM6
		B3GNT8
		DSC3
		PLA2G4A
		B3GNT3
		UNC5B
		CRABP2
		CHP2
		ALOX15B
		TGM4
		DDIT4
		CLCA4
		FGFR2
		TCEAL2
		CYP4F22
		SCNN1A
		KIAA1210
		NDRG4
		SOSTDC1
		FAM167A
		SCGB1A1
		NYNRIN
		CD177
		ENTPD3
		GSTM1
		SLC34A2
		EPHA2
		NXPE4
		CRTAC1
		SP6
		CD55
		FAM107A
		OLFM4
		SOWAHA
		PTGS2
		SLC7A5
		UCHL1
		TCEAL7
		SCG2
		SERPINI1
		PLP2
		KLK1
		SLPI
		VSIG2
		KRT13
		DPP4
		MUC6
		ACTA1
		DUSP4
		PRIMA1
		DEFB132
		ARL4D
		NPY6R
		SGCA
		ETNK2
		DLK2
		S100B
		SGCE
		HMGCS1
		SDC1
		PI16
		LGALS3
		CFL2
		PALM3
		GPR87
		ZNF750
		LY6D
		CLCA2
		F3
		SLC26A3
		GPX2
		CD9
		CASQ2
		TIMP4
		PEG10
		CCK
		PCAT4
		DUSP2
		HSPB7
		PLP1
		FAM110C
		KRT16
		ASS1
		ALAD
		SCARA3
		ITGA2
		CWH43
		PCP4L1
		FOXI1
		RBPMS2
		TES
		TNS4
		GGT6
		CLDN2
		SOX15
		DUOX2
		ME1
		JAZF1
		CDC42EP5
		CNTFR
		POF1B
		AKR1B1
		GATM
		RASL11B
		CA2
		FAM3D
		SCGB2A1
		LINC01116
		CKM
		ZNF486
		FOLR1
		CLSTN2
		MFAP5
		PRRG4
		SERPINA5
		VTCN1
		CARTPT
		SNCG
		PDK4
		CYP4F8
		RAPGEFL1
		HOXD13
		TP63
		CYP1B1
		CYP4B1
		REEP1
		WFDC2
		P2RX1
		ATP2A3
		CPAMD8
		CXCL17
		FHL1
		SLC39A2
		KRT7
		CTF1
		APOBEC3C
		DUOX1
		SORBS2
		SERPINB11
Cancer-BPH	225	FAAH
		ERGIC1
		TSPAN1
		TPD52
		HID1
		GLYATL1
		GNL3
		ZNF577
		SYNGR2
		CGREF1
		EIF2AK1
		HPN
		CXCL14
		CACNA1D
		DNAH8
		TSTA3
		RALGAPA2
		TBC1D4
		ACSS1
		GDF15
		PAFAH1B3
		GFPT1
		EPB41L4B
		GLO1
		OR51E2
		TC2N
		TMEM45B
		NKAIN1
		PEX10
		ATP11B
		FNBP1L
		MRPS33
		BDH1
		ERG
		NCALD
		NEDD4L
		EGF
		DCXR
		GADD45G
		SLC45A3
		NETO2
		RAB3IP
		IER3IP1
		TUBB2A
		FAM3B
		EMB
		ZNF615
		ARHGEF26
		KCNN2
		PAICS
		LRRN1
		RAB11A
		TTC6
		SLC7A1
		BIK
		MPC2
		B3GAT1
		VSTM2L
		KLK2
		CXADR
		PTPRN2
		AP1M2
		F5
		FASN
		TRPM8
		LRBA
		SERINC5
		RGS10
		MS4A8
		UGDH
		BICD1
		RWDD2A
		IMPDH2
		HOMER2
		POSTN
		CAMKK2
		SEL1L3
		PRR16
		PPP3CA
		SH3RF1
		TMTC4
		ITGBL1
		KLK4
		MRPL42
		PPFIA2
		PRAC1
		REPS2
		ZNF217
		THBS4
		CAMSAP3
		TLCD1
		PLA2G2A
		NSUN7
		FOLH1
		ZDHHC9
		P4HB
		MYO6
		ZNF613
		CORO2A
		MAOA
		NKX3-1
		TRPV6
		CST2
		PRR15L
		PLEKHB1
		RAB3B
		RAB3D
		FOXA1
		ERBB3
		PRSS8
		CHDH
		ACLY
		SDK1
		KDELR2
		GJB1
		SFRP4
		GMDS
		ACSM1
		NAAA
		FAM117B
		PCAT18
		ZFAS1
		LUZP2
		TMEM106C
		TNFSF10
		GALNT7
		SAMD13
		EIF3I
		PMEPA1
		ELMO3
		SPDEF
		ABHD2
		KCNG3
		TDRD1
		CENPN
		TMC5
		PPP1R9A
		ADRB2
		ENDOD1
		BCAM
		RAB25
		CBLC
		MRPL17
		MYBPC1
		SLC7A11
		PDIA4
		ATP8A1
		REXO2
		PLEKHH1
		PODXL2
		SLC37A1
		ORC5
		FMO5
		MLPH
		UNC13B
		MYO5C
		PGM3
		ARFIP2
		SRPRB
		SLC4A4
		TMEM178A
		SPINT2
		GPR160
		CMTM4
		HSP90B1
		SSR2
		GCNT1
		STEAP2
		FBXO25
		SLC25A33
		GDPD1
		TRIM36
		KLK3
		KIF5C
		FBP1
		AADAT
		TMEM97
		PLA2G7
		MCOLN2
		GRPR
		ALDH3B2
		CRISP3
		ATP6V1G1
		MAZ
		HEBP2
		APOC1
		MBOAT2
		SEC61A1
		TMPRSS2
		PKIB
		RAB17
		LIPH
		ATP2C1
		CREB3L4
		SHMT2
		COLEC12
		BZW2
		MCCC2
		ARHGEF38
		ZNF350
		SLC12A2
		CLDN7
		EPCAM
		GRHL2
		CLCN3
		NECAB3
		CANT1
		TRPM4
		DNASE2B
		ABCC4
		CERS4
		SSTR1
		TRIM68
		ABHD11
		GRIN3A
		ENTPD5
		STEAP1
		FGFRL1
		ASPN
		CORO1B
		IQGAP2
		SPOCK1
		EEF1A2
		TMEM87A
		BAIAP2L1

## Sheet: Venn-Up
Names	total	elements
Cancer-BPH Normal-BPH	16	SCN7A
		PTN
		IGF1
		C1S
		C1R
		COL6A2
		BMP8A
		TGFB3
		ANXA2P1
		FOXF2
		TRHDE
		COL14A1
		AEBP1
		NELL2
		C7
		HAPLN1
Normal-BPH	37	TK1
		FFAR2
		MATK
		ADRB1
		RHPN1
		MMP7
		RPL36
		UNC5A
		B4GALNT4
		IRF7
		MXRA8
		ADM2
		GPSM1
		FEV
		SNRNP70
		HSF4
		TGM3
		PAQR6
		CST2
		RGS11
		LENG8
		HES4
		FAM71E1
		COL2A1
		RAP1GAP
		DBNDD1
		TMEM132A
		KAT2A
		STX19
		LFNG
		APLN
		SAPCD2
		BEND4
		SPTBN2
		APOC1
		PDLIM5
		MMP9
Cancer-BPH	395	TRIP6
		CA3
		CPA6
		COL4A6
		SMIM10
		PNMA1
		MMP2
		ASPH
		ANXA2
		SLMAP
		GAS1
		APCDD1
		MLC1
		KCNMA1
		RILPL2
		SH3BGRL
		LPP
		TAGLN
		LAMB3
		VCL
		PDPN
		ZNF185
		RRAD
		PPARGC1A
		CHGB
		ILK
		GBP3
		DOK4
		EYA1
		AOC3
		KANK2
		RBMS3
		KDR
		CYP3A5
		CHRDL1
		PAK1
		PRDM8
		LAMA2
		ADD3
		ANXA6
		PPP1R14A
		VSTM4
		TSPYL2
		TLN1
		CSRP1
		CTSB
		BHMT2
		ID3
		FZD7
		EHBP1L1
		TMEM132C
		RBFOX3
		MYOF
		TMEM47
		TGFBR2
		SLC2A5
		RGN
		TMEM158
		SPOCK3
		STOM
		MEIS1
		LAMB2
		JPH2
		PLEKHG3
		EFNA5
		TGFBR3
		FRMD6
		MSRB3
		CD248
		LURAP1
		FGFR1
		FYN
		FST
		FXYD6
		TBX4
		DPYSL2
		ANK2
		SYNPO2
		RIMS3
		LAYN
		ANGPTL2
		MSN
		ANP32E
		FHL2
		CXCL13
		OGN
		VIM
		TRIM22
		RAB9B
		PLIN4
		ETV5
		PGRMC1
		GJA1
		SERPINF1
		MAOB
		LGALS3BP
		TCEAL2
		LHFPL2
		SCUBE2
		ATP1A2
		MYOM1
		OLFML3
		NTN4
		KIT
		ITGA3
		SLC12A4
		SCPEP1
		AFAP1L2
		LRFN5
		EPHA7
		GRASP
		EDNRB
		CCND2
		SBSPON
		SLIT3
		FAM229B
		EFNB1
		PRKCB
		CD177
		AJUBA
		PDLIM7
		ANTXR1
		S100A4
		MAF
		PDGFRA
		TIMP3
		CORO1C
		CAPG
		COL6A3
		APOBEC3G
		PDLIM1
		ISLR
		CLIC4
		KLHL5
		DKK3
		SAMD12
		SLC8A1
		GRK5
		B3GNT9
		LRP1
		ID4
		EPB41L2
		ISL1
		MYH11
		PRKG1
		NES
		TACC1
		PGM5
		ITPR1
		C1QTNF7
		EYA4
		GPX3
		MRVI1
		EHD2
		PPP1R3C
		ANO5
		LTBP4
		MASP1
		GALNT13
		ADH1C
		KRT13
		PAK3
		ATRNL1
		CAV2
		FOSB
		GFRA1
		GBP2
		TIMP2
		MRC2
		ITGB3
		CD38
		CLIP2
		NEFH
		NT5E
		MYLK
		CD200
		TPM1
		PODN
		SLC16A2
		LMAN1L
		ROR2
		DZIP1
		LGALS1
		SULF2
		CALD1
		CACHD1
		COL6A1
		DSTN
		RBM24
		ARHGEF25
		RRAS
		ALDH2
		C3
		TRPC1
		KITLG
		HSD11B1
		ITM2C
		PI16
		BMP4
		MCAM
		DDR2
		SPARC
		PNMT
		WIF1
		SOD3
		TRIM2
		FOS
		ACTA2
		ADAM22
		PTGS1
		LAMA4
		CYP27A1
		DCN
		KCNAB1
		ZBTB47
		SLC18A2
		TSHZ3
		MXRA5
		RND3
		CNTN1
		MEIS2
		SERPING1
		PCDH7
		EPAS1
		GBP1
		IGFBP4
		CCDC89
		PRELP
		AKAP12
		ACTN1
		PYGM
		GNG2
		C12orf75
		ID1
		ZNF536
		CXCL12
		C2orf88
		TRANK1
		C1QL1
		KY
		CD74
		COPZ2
		G0S2
		VEGFA
		FEZ1
		ENPP2
		NDC80
		CHN1
		AHNAK2
		TMLHE
		GSTM4
		L3MBTL4
		PDE5A
		LPAR1
		GLI3
		S100A6
		EDNRA
		MME
		LDB2
		CEBPB
		APBB1
		TRPS1
		ACOX2
		EFEMP2
		BNC2
		CHST2
		GAS6
		SLC14A1
		GSTM2
		ADRA1D
		CAV1
		ADCY5
		LDHB
		ARMCX1
		NRK
		CD40
		MRGPRF
		SGCB
		ADAMTS5
		RBP1
		SOCS3
		PCDH18
		EVA1C
		FBN1
		CRISPLD2
		TSC22D3
		FBXO32
		SYNM
		RPRM
		S100A8
		CFH
		TRNP1
		CALM1
		ETS2
		SPARCL1
		NEXN
		ZNF423
		NCAM1
		FOXF1
		IL6ST
		TSPAN2
		CKM
		CPQ
		ZNF483
		FLNC
		SEMA6D
		COCH
		IER5
		SYNE1
		RCAN2
		TRHDE-AS1
		HSPG2
		FLNA
		MAL
		NTF3
		NOTCH1
		BNIPL
		PDZRN4
		NID2
		PDK4
		KCNJ8
		ANO6
		PRNP
		PRKCA
		TRIP10
		SYT11
		FILIP1
		MT1M
		NIPAL3
		ANTXR2
		HTRA1
		CFD
		MCC
		COL13A1
		ATP2B4
		MYL6
		CDKL1
		HOXD13
		CPED1
		CRTAP
		ALDH1A2
		FBXO30
		SCRG1
		PDGFC
		BTG3
		TP63
		CYP4B1
		WFDC2
		EGR1
		MYOCD
		PARM1
		CCDC8
		CHST3
		COL16A1
		DST
		LSAMP
		GPX8
		C1QTNF1
		KANSL1L
		TMEM200B
		NDNF
		ANGPTL1
		PTGIS
		FGD5
		ANXA2P2
		FHL1
		RHOJ
		PBX1
		TMEM100
		KRT23
		ISYNA1
		PGR
		RBPMS
		ASB2
		PPP1R12A
		RSPO2
		SRPX
		COX7A1
		EFS
		BIN1
		MYADM
		APOBEC3C
		DUOX1
		S100A9
		SH3PXD2A
		SORCS2
		CLIP4
		GPRASP1
		LMO4
		OAT
		IFITM2
		ACSF2
		GNAO1
		ABCC9
		PLEKHA2
